# Supplementary material for: High-spin state dynamics and quintet-mediated emission in intramolecular singlet fission
Source: Nat Commun. 2026 Jan 20;17:777. doi: 10.1038/s41467-025-67383-3 (PMC12823601; doi:10.1038/s41467-025-67383-3)
Supplement: Supplementary file 3 — Source data [file 41467_2025_67383_MOESM3_ESM.xlsx]

## Sheet: Figure1a
Figure 1a (trEPR including simulations)
(DPH)2					Me-(DPH)3					(DPH)3
B (mT)	I_trEPR (arb. u.)	Sim_Quintet (arb. u.)	Sim_Triplet (arb. u.)	Sim_all (arb. u.)	B (mT)	I_trEPR (arb. u.)	Sim_Quintet (arb. u.)	Sim_Triplet (arb. u.)	Sim_all (arb. u.)	B (mT)	I_trEPR (arb. u.)	Sim_Quintet (arb. u.)	Sim_Triplet1 (arb. u.)	Sim_Triplet2 (arb. u.)	Sim_all (arb. u.)
206.692	740.743	5.98043	-2.1825e-14	5.98043	200.007	-426.92	27.573	1.21169e-11	27.573	206.692	303.899	42.604	-3.57352e-13	42.604	42.6041
207.564	622.109	10.4677	-4.365e-13	10.4677	201.01	-2690.44	34.6406	-3.02922e-12	34.6406	207.564	-128.412	46.1151	2.07965e-12	46.1151	46.116
208.436	983.538	15.4995	9.1665e-13	15.4995	202.014	1018.64	42.6155	1.51461e-12	42.6155	208.436	19.1587	48.4993	1.79658e-12	48.4993	48.5063
209.308	-994.575	20.3473	-2.1825e-13	20.3473	203.017	-1338.65	52.4763	-4.03896e-12	52.4763	209.309	-59.1552	49.4994	2.5434e-12	49.4994	49.5446
210.18	784.204	24.3197	-1.746e-12	24.3197	204.02	2805.26	66.2286	-6.05844e-12	66.2286	210.181	-334.324	49.2899	9.75356e-13	49.2899	49.5203
211.053	-327.146	27.025	-2.1825e-13	27.025	205.024	52.1953	82.5966	-8.07791e-12	82.5966	211.053	263.767	48.3079	1.02774e-12	48.3079	49.2402
211.925	745.805	28.4616	-1.8333e-12	28.4616	206.027	-1345.72	96.8343	-1.00974e-11	96.8343	211.925	-140.477	46.9048	-2.70709e-13	46.9048	49.9128
212.797	726.45	28.9165	-3.71025e-13	28.9165	207.03	577.102	105.28	-2.82727e-11	105.28	212.797	34.9753	45.2139	1.76062e-12	45.2139	52.9936
213.669	248.624	28.7729	-8.51175e-13	28.7729	208.034	-952.364	107.809	2.01948e-12	107.809	213.67	-120.319	43.2602	1.59857e-12	43.2602	59.504
214.541	-226.666	28.3513	-9.1665e-13	28.3513	209.037	-780.964	106.33	6.05844e-12	106.33	214.542	-49.6598	41.1565	-5.15674e-14	41.1565	68.8369
215.414	1125.39	27.8384	4.365e-14	27.8384	210.04	-381.955	102.695	-1.00974e-11	102.695	215.414	111.993	39.1469	-4.62958e-14	39.1469	78.3219
216.286	-359.504	27.2919	5.12887e-13	27.2919	211.044	-3642.31	97.944	-6.05844e-12	97.944	216.286	-1049.74	37.4022	1.15023e-12	37.4022	84.7589
217.158	660.779	26.6877	-6.111e-13	26.6877	212.047	-1859.37	92.6947	0	92.6947	217.158	430.147	35.8244	5.1141e-13	35.8244	86.7975
218.03	1535.94	25.9792	-2.29162e-13	25.9792	213.05	-2347.63	87.5437	0	87.5437	218.03	-842.666	34.1155	-3.28212e-13	34.1155	85.5227
218.902	978.018	25.1457	-1.41862e-13	25.1457	214.054	2458.7	82.777	-2.01948e-12	82.777	218.903	423.28	32.0181	-1.43428e-12	32.0181	82.7629
219.774	770.325	24.2127	1.746e-13	24.2127	215.057	1509.54	78.0042	-1.81753e-11	78.0042	219.775	-105.911	29.5291	-6.95526e-14	29.5291	79.4205
220.647	845.561	23.2423	-1.03669e-12	23.2423	216.06	1507.95	72.5451	6.05844e-12	72.5451	220.647	-163.071	26.9504	-2.17838e-13	26.9504	75.4306
221.519	1194.6	22.3015	4.58325e-13	22.3015	217.064	943.521	66.2411	-6.05844e-12	66.2411	221.519	150.528	24.643	6.88596e-13	24.643	70.5647
222.391	-83.988	21.427	9.82125e-13	21.427	218.067	824.198	59.7011	-1.21169e-11	59.7011	222.391	11.1737	22.6257	1.50023e-12	22.6257	64.8792
223.263	209.987	20.6029	-2.50987e-13	20.6029	219.071	1020.53	53.5296	-2.01948e-12	53.5296	223.264	144.457	20.5095	1.84329e-12	20.5095	58.6822
224.135	336.461	19.7684	-8.07525e-13	19.7684	220.074	159.133	47.4729	-2.01948e-12	47.4729	224.136	-111.4	17.9728	2.22904e-12	17.9728	52.4362
225.008	140.126	18.8535	-9.603e-13	18.8535	221.077	-277.717	40.8467	4.03896e-12	40.8467	225.008	-701.973	15.1763	1.01593e-12	15.1763	46.6534
225.88	-15.5391	17.8237	-1.45136e-12	17.8237	222.081	-1318.61	33.6172	1.21169e-11	33.6172	225.88	-152.144	12.4865	1.5872e-13	12.4865	41.6166
226.752	-403.508	16.7013	-9.27562e-13	16.7013	223.084	-3189.05	26.2998	1.00974e-11	26.2998	226.752	58.5446	9.93345	1.01671e-12	9.93345	37.177
227.624	551.717	15.5473	-1.6587e-12	15.5473	224.087	-1764.79	19.1378	8.07791e-12	19.1378	227.624	65.0567	7.31396	8.46806e-13	7.31396	33.0555
228.496	182.468	14.4162	-1.52775e-12	14.4162	225.091	-3597.69	12.3454	6.05844e-12	12.3454	228.497	66.6185	4.72953	1.17565e-12	4.72953	29.2186
229.368	348.405	13.3181	-7.96612e-13	13.3181	226.094	-2315	6.67979	0	6.67979	229.369	-232.702	2.57903	8.64083e-13	2.57903	25.6231
230.241	889.589	12.217	-8.62087e-13	12.217	227.097	-1351.09	2.88859	0	2.88859	230.241	-156.546	1.13747	3.99773e-13	1.13747	21.9216
231.113	1003.77	11.0648	-3.76481e-13	11.0648	228.101	-701.372	0.954426	1.21169e-11	0.954426	231.113	-687.265	0.383945	2.01472e-12	0.383945	17.8114
231.985	-204.297	9.84033	-1.46227e-12	9.84033	229.104	-1736.23	0.230262	0	0.230262	231.985	94.5239	0.0934404	2.74442e-12	0.0934404	13.4431
232.857	244.784	8.56069	-4.69237e-13	8.56069	230.107	684.366	0.0389047	-6.05844e-12	0.0389047	232.858	44.4189	0.0156029	4.6312e-13	0.0156029	9.27579
233.729	-227.153	7.26108	5.45625e-14	7.26108	231.111	650.402	0.00445331	1.00974e-11	0.00445331	233.73	-585.138	0.00172681	2.7227e-13	0.00172681	5.62966
234.602	818.999	5.97156	1.3095e-13	5.97156	232.114	-1029.5	0.000337328	1.00974e-11	0.000337328	234.602	706.518	0.000123896	2.4169e-12	0.000123896	2.50201
235.474	-625.065	4.71622	-1.0476e-12	4.71622	233.117	1038.34	1.6647e-05	5.0487e-12	1.6647e-05	235.474	124.741	5.6852e-06	1.37382e-12	5.6852e-06	-0.222765
236.346	300.283	3.53006	3.492e-13	3.53006	234.121	-474.135	5.2989e-07	1.21169e-11	5.29902e-07	236.346	-95.2811	1.65466e-07	3.69264e-13	1.65466e-07	-2.49896
237.218	-684.196	2.4677	-2.0952e-12	2.4677	235.124	-150.589	1.08087e-08	2.65057e-12	1.08114e-08	237.218	854.567	3.03981e-09	2.27773e-12	3.03981e-09	-4.06625
238.09	107.235	1.58873	-8.73e-14	1.58873	236.127	-163.611	1.40493e-10	8.67745e-12	1.4917e-10	238.091	-304.494	3.62535e-11	-2.42107e-12	3.62535e-11	-4.70644
238.962	336.902	0.930466	-2.0952e-12	0.930466	237.131	1307.69	2.48629e-12	2.10822e-12	4.59452e-12	238.963	-86.6871	1.02509e-12	8.84791e-13	1.02509e-12	-4.69795
239.835	1159.29	0.490516	-2.1825e-13	0.490516	238.134	-1801.05	2.76255e-13	7.76385e-12	8.0401e-12	239.835	-243.074	8.1728e-13	2.65316e-12	8.1728e-13	-5.01621
240.707	483.292	0.230657	1.3095e-13	0.230657	239.137	-1330.36	5.52509e-13	-6.76556e-12	-6.21305e-12	240.707	-723.701	1.50188e-12	4.97297e-13	1.50188e-12	-6.84333
241.579	-1194.24	0.095989	-8.73e-14	0.095989	240.141	-5118.79	1.65753e-12	4.51677e-12	6.1743e-12	241.579	-112.725	5.06903e-13	-7.03271e-13	5.06903e-13	-10.6714
242.451	1038.58	0.0351121	1.1349e-12	0.0351121	241.144	811.458	3.31506e-12	1.34324e-11	1.67475e-11	242.451	124.818	-3.73326e-12	6.15832e-13	-3.73326e-12	-15.8925
243.323	296.547	0.0112235	1.3095e-12	0.0112235	242.147	-976.544	1.10502e-12	7.22102e-12	8.32604e-12	243.324	-122.742	-2.17193e-12	6.59636e-13	-2.17193e-12	-21.3256
244.195	453.489	0.00311942	1.09125e-12	0.00311942	243.151	2624.7	3.31506e-12	3.37554e-12	6.6906e-12	244.196	100.992	-5.18265e-13	2.00075e-13	-5.18265e-13	-26.1008
245.068	500.531	0.000750727	1.72417e-12	0.000750727	244.154	-1047.07	1.10502e-12	1.43821e-11	1.54872e-11	245.068	-768.951	-2.04035e-12	6.44683e-13	-2.04035e-12	-30.0391
245.94	-262.05	0.000155897	1.09125e-12	0.000155897	245.157	-3732.6	0	1.59861e-11	1.59861e-11	245.94	-363.506	-1.46031e-12	-5.04582e-13	-1.46031e-12	-33.3778
246.812	-48.9985	2.78535e-05	2.619e-13	2.78535e-05	246.161	922.49	0	4.50266e-12	4.50266e-12	246.812	-366.583	-1.08458e-12	-6.80959e-13	-1.08458e-12	-36.3082
247.684	298.25	4.27119e-06	1.26585e-12	4.27119e-06	247.164	122.241	5.52509e-13	5.14768e-12	5.70018e-12	247.685	-1304.64	9.35541e-13	1.43105e-14	9.35541e-13	-38.7194
248.556	488.924	5.60983e-07	1.15672e-12	5.60985e-07	248.167	82.6614	0	5.57868e-13	5.57868e-13	248.557	-210.652	-1.32437e-12	-7.12555e-13	-1.32437e-12	-40.2384
249.429	-186.645	6.29978e-08	-1.2222e-11	6.29855e-08	249.171	-1721.55	-8.28764e-13	4.56655e-12	3.73779e-12	249.429	-206.385	-1.60313e-12	-2.02126e-12	-1.60313e-12	-40.5296
250.301	627.492	6.03952e-09	-5.11076e-10	5.52844e-09	250.174	360.108	-1.38127e-12	-1.5046e-11	-1.64273e-11	250.301	-147.302	-6.53347e-13	-2.55549e-10	-6.53347e-13	-39.7253
251.173	-1143.12	4.94129e-10	-1.81873e-08	-1.76932e-08	251.178	-3651.21	-1.65753e-12	-2.9817e-10	-2.99828e-10	251.173	27.7889	-1.12969e-12	-3.50978e-08	-1.12969e-12	-38.6912
252.045	359.132	3.53279e-11	-4.97084e-07	-4.97048e-07	252.181	-1331.97	-1.93378e-12	-1.00687e-07	-1.00689e-07	252.045	-274.082	-4.04759e-13	-3.03622e-06	-4.04759e-13	-38.7969
252.917	499.476	3.06381e-12	-1.04771e-05	-1.04771e-05	253.184	-1596.13	-1.72659e-12	-1.97014e-05	-1.97014e-05	252.918	-632.785	9.32494e-13	-0.00016513	9.32494e-13	-41.192
253.789	175.024	9.36305e-13	-0.000170496	-0.000170496	254.188	331.705	-4.14382e-13	-0.00208085	-0.00208085	253.79	-762.369	-1.29587e-10	-0.00566129	-1.29587e-10	-46.1314
254.662	688.905	3.1396e-13	-0.00214539	-0.00214539	255.191	-1776.01	-1.10916e-10	-0.118997	-0.118997	254.662	-38.9257	-1.78478e-08	-0.122865	-1.78478e-08	-53.2658
255.534	659.94	4.5287e-13	-0.0209163	-0.0209163	256.194	-3410.91	-1.34707e-08	-3.70531	-3.70531	255.534	235.232	-1.53873e-06	-1.69901	-1.53873e-06	-64.982
256.406	287.221	1.92964e-12	-0.158412	-0.158412	257.198	981.215	-1.05869e-06	-63.4597	-63.4597	256.406	-7.81169	-8.32405e-05	-15.1201	-8.32405e-05	-101.502
257.278	20.3492	1.08758e-12	-0.935244	-0.935244	258.201	3745.21	-5.37279e-05	-608.445	-608.445	257.279	-754.513	-0.00283	-87.905	-0.00283	-247.918
258.15	-246.683	-1.4689e-12	-4.32414	-4.32414	259.204	-1898.71	-0.001775	-3363.58	-3363.58	258.151	-1277.16	-0.060625	-341.27	-0.060625	-722.557
259.023	182.556	-1.66562e-12	-15.7541	-15.7541	260.208	-12732.6	-0.0385651	-11227.4	-11227.4	259.023	-1912.47	-0.821874	-912.834	-0.821874	-1834.36
259.895	547.621	-1.303e-13	-45.6056	-45.6056	261.211	-34938.5	-0.557456	-24189.2	-24189.7	259.895	-3993.12	-7.102	-1757.09	-7.102	-3715.95
260.767	-326.077	7.7272e-14	-106.092	-106.092	262.214	-47292.7	-5.42369	-36785	-36790.4	260.767	-7835.08	-39.5983	-2581.4	-39.5983	-6099.4
261.639	-554.609	1.48005e-12	-201.41	-201.41	263.218	-50575.2	-35.8907	-44094.9	-44130.8	261.639	-12033.7	-145.434	-3118.03	-145.434	-8475.89
262.511	-702.58	1.72313e-12	-318.606	-318.606	264.221	-53239.4	-163.099	-46679.5	-46842.6	262.512	-13303.1	-364.073	-3355.12	-364.073	-10417.9
263.383	104.74	7.87951e-13	-431.627	-431.627	265.224	-54546.1	-515.107	-47328.2	-47843.3	263.384	-14869.2	-654.801	-3432.43	-654.801	-11712.7
264.256	-672.739	-4.23576e-13	-518.008	-518.008	266.228	-53852.3	-1153.91	-47556	-48709.9	264.256	-14430.4	-908.276	-3459.06	-908.276	-12366.4
265.128	-653.593	-9.96755e-13	-571.66	-571.66	267.231	-51796.5	-1902.73	-47716.7	-49619.5	265.128	-13964.5	-1052.91	-3475.07	-1052.91	-12552.7
266	-285.096	-6.59391e-13	-600.558	-600.558	268.234	-52239.4	-2457.13	-47854.8	-50311.9	266	-14120.3	-1104.69	-3488.44	-1104.69	-12481.1
266.872	229.893	1.34405e-13	-616.185	-616.185	269.238	-55931.5	-2710.05	-48004.5	-50714.5	266.873	-14336.3	-1122.31	-3501.22	-1122.31	-12289.3
267.744	559.914	3.14803e-13	-626.483	-626.483	270.241	-50256.4	-2785.74	-48183.4	-50969.1	267.745	-13320.2	-1137.36	-3515.02	-1137.36	-12028
268.617	256.068	2.88715e-12	-635.149	-635.149	271.244	-49112.1	-2801.54	-48367.8	-51169.4	268.617	-13078.5	-1138.4	-3529.61	-1138.4	-11707.4
269.489	-56.3461	1.60395e-12	-643.515	-643.515	272.248	-48428.7	-2782.25	-48538.9	-51321.1	269.489	-12458	-1120.04	-3544.19	-1120.04	-11358.2
270.361	-1238.83	2.09906e-12	-651.958	-651.958	273.251	-46984.6	-2752.54	-48704.3	-51456.8	270.361	-11975.1	-1106.72	-3558.79	-1106.72	-11033.8
271.233	-157.252	6.51036e-13	-660.438	-660.438	274.254	-49207.2	-2754.31	-48874.4	-51628.7	271.233	-12250.3	-1116.96	-3573.37	-1116.96	-10758.8
272.105	-1073.47	-1.12664e-12	-668.737	-668.737	275.258	-46493.8	-2778.93	-49048.6	-51827.6	272.106	-11180.1	-1137.95	-3587.86	-1137.95	-10508.1
272.977	-4.04161	-2.38805e-12	-676.718	-676.718	276.261	-47077.4	-2777.41	-49224	-52001.5	272.978	-11077.7	-1144.08	-3602.39	-1144.08	-10235.3
273.85	205.758	-1.34198e-12	-684.508	-684.508	277.264	-46570.2	-2738	-49402.2	-52140.2	273.85	-10396.5	-1126.65	-3617.1	-1126.65	-9909.31
274.722	-41.8855	-2.23924e-12	-692.443	-692.443	278.268	-49978.8	-2702.8	-49582	-52284.8	274.722	-10422.4	-1102.32	-3632.04	-1102.32	-9530.7
275.594	-283.318	-1.66983e-12	-700.848	-700.848	279.271	-46824.9	-2707.92	-49763.5	-52471.4	275.594	-10047.7	-1093.13	-3647.22	-1093.13	-9118.96
276.466	-155.467	-1.33101e-12	-709.788	-709.788	280.274	-43638	-2740.56	-49946.6	-52687.2	276.466	-9942.99	-1104.3	-3662.6	-1104.3	-8691.27
277.338	-156.289	-2.64891e-13	-719.003	-719.003	281.278	-44028.6	-2760.32	-50130.8	-52891.1	277.339	-9293.73	-1124.69	-3678.13	-1124.69	-8253.49
278.211	-720.916	2.06321e-13	-728.051	-728.051	282.281	-43349.5	-2743.48	-50310.7	-53054.2	278.211	-8638.24	-1139.18	-3693.72	-1139.18	-7800.87
279.083	-52.5738	8.08123e-13	-736.596	-736.596	283.285	-43598.3	-2702.46	-50389	-53091.5	279.083	-7722.29	-1137.92	-3709.3	-1137.92	-7322.96
279.955	-630.964	1.56775e-12	-744.629	-744.629	284.288	-33931.1	-2669.95	-49578.1	-52248	279.955	-6991.39	-1121.77	-3724.88	-1121.77	-6811.91
280.827	-514.949	5.96918e-13	-752.65	-752.65	285.291	-28920.5	-2668.16	-44735.3	-47403.5	280.827	-7006.08	-1101.6	-3740.51	-1101.6	-6265.87
281.699	-676.985	-1.15054e-11	-762.547	-762.547	286.295	-10835.5	-2692	-30684.6	-33376.6	281.7	-6366.84	-1090.15	-3755.97	-1090.15	-5681.36
282.571	-555.884	-2.15436e-10	-782.807	-782.807	287.298	23518.7	-2718.01	-7667.02	-10385	282.572	-5572.4	-1093	-3766.18	-1093	-5036.48
283.444	-1699.26	-4.18651e-09	-848.633	-848.633	288.301	39305.8	-2725.61	14475.7	11750.1	283.444	-4510.88	-1106.42	-3733.01	-1106.42	-4253.74
284.316	-423.74	-6.86217e-08	-1072.87	-1072.87	289.305	40824.8	-2710.5	27322.4	24611.9	284.316	-4054.74	-1122	-3489.49	-1122	-3101.29
285.188	-1954.37	-9.52791e-07	-1717.74	-1717.74	290.308	39950.4	-2681.39	32120.9	29439.5	285.188	-1852.21	-1131.86	-2642.98	-1131.86	-1105.59
286.06	-2667.82	-1.12083e-05	-3191.59	-3191.59	291.311	36186	-2644.61	33728.7	31084.1	286.06	-112.959	-1131.93	-838.273	-1131.93	2138.76
286.932	-3830.63	-0.000111775	-5822.88	-5822.88	292.315	39499.5	-2584.87	34693.6	32108.8	286.933	4999.21	-1123.52	1609.51	-1123.52	6233.69
287.805	-6027.76	-0.000945633	-9462.25	-9462.25	293.318	38288.8	-2457.12	35612.6	33155.5	287.805	9886.73	-1111.22	3759.39	-1111.22	9931.75
288.677	-9434.75	-0.00679297	-13327.3	-13327.3	294.321	44218.7	-2229.12	36573.3	34344.2	288.677	11193	-1099.83	5011.3	-1099.83	12179.5
289.549	-11672.5	-0.0414786	-16424.1	-16424.1	295.325	41831.5	-1951.07	37609	35657.9	289.549	11578.8	-1093.49	5524.52	-1093.49	12825
290.421	-14009.9	-0.215574	-18202.6	-18202.8	296.328	42679.4	-1726.4	38721.4	36995	290.421	11035.1	-1092.37	5709.38	-1092.37	12363.2
291.293	-16454.5	-0.955221	-18777.3	-18778.3	297.331	42596.4	-1602.14	39901.9	38299.8	291.294	10538.8	-1084.14	5808.72	-1084.14	11442.6
292.165	-17352.6	-3.61626	-18607.3	-18610.9	298.335	41621.2	-1546.67	41166.4	39619.7	292.166	10077.8	-1040.3	5897.96	-1040.3	10548.3
293.038	-18192.4	-11.728	-18102.7	-18114.4	299.338	45074.6	-1514.82	42526.4	41011.6	293.038	9491.7	-938.292	5989.59	-938.292	9885.49
293.91	-17437	-32.6944	-17484.5	-17517.2	300.341	47120	-1489.33	43995.4	42506	293.91	9811.73	-800.26	6084.84	-800.26	9444.39
294.782	-17659.7	-78.6903	-16835.1	-16913.8	301.345	48539.6	-1473.51	45595.6	44122	294.782	9110.85	-682.31	6185.25	-682.31	9145.94
295.654	-18472.1	-164.454	-16176.1	-16340.6	302.348	50069.6	-1468.21	47343.6	45875.4	295.654	8978.37	-614.739	6291.46	-614.739	8942.12
296.526	-17266.5	-300.649	-15510.8	-15811.5	303.351	51021.7	-1464.43	49265.9	47801.4	296.527	8626.67	-585.65	6403.76	-585.65	8816.4
297.398	-17431.9	-485.455	-14838.2	-15323.7	304.355	49833.9	-1454.06	51396.6	49942.6	297.399	9299.19	-572.324	6523.23	-572.324	8748.05
298.271	-17273.5	-700.927	-14156.9	-14857.8	305.358	53734	-1438.37	53779.7	52341.3	298.271	8953.87	-562.239	6650.69	-562.239	8706.45
299.143	-17852	-919.068	-13465.1	-14384.2	306.361	57916	-1422.65	56478.7	55056.1	299.143	8364.85	-554.726	6786.94	-554.726	8666.31
300.015	-16428.6	-1114.91	-12761.2	-13876.1	307.365	61218	-1407.28	59578.7	58171.4	300.015	7949.03	-553.321	6933.17	-553.321	8622.21
300.887	-14864.8	-1277.63	-12043.2	-13320.8	308.368	62466.1	-1387.82	63205.3	61817.5	300.887	8818.29	-557.054	7090.59	-557.054	8592.56
301.759	-14070.9	-1412.72	-11308.8	-12721.5	309.371	67395.4	-1361.01	67566.2	66205.2	301.76	9175.02	-560.104	7260.64	-560.104	8605.75
302.632	-12296	-1535.78	-10555.1	-12090.9	310.375	73265.7	-1328.37	73038.6	71710.3	302.632	8675.8	-557.864	7445.44	-557.864	8678.29
303.504	-13232.9	-1663.37	-9778.51	-11441.9	311.378	77451.3	-1295.06	80417.1	79122	303.504	9607.26	-550.764	7647.59	-550.764	8805.83
304.376	-12790.5	-1804.77	-8974.6	-10779.4	312.381	79510.9	-1264.06	91139.9	89875.8	304.376	8649.71	-542.663	7870.23	-542.663	8972.43
305.248	-12398.1	-1955.8	-8138.02	-10093.8	313.385	91737.5	-1231.65	105890	104659	305.248	9432.68	-536.489	8117.41	-536.489	9164.67
306.12	-9744.55	-2096.23	-7262.12	-9358.34	314.388	102282	-1191.89	119923	118731	306.121	9424.9	-531.709	8394.32	-531.709	9378.1
306.992	-9817.43	-2194.43	-6338.42	-8532.84	315.391	115064	-1152.31	122630	121478	306.993	9474.83	-525.656	8707.97	-525.656	9616.15
307.865	-7194.02	-2221.13	-5355.43	-7576.57	316.395	105272	-1193.64	110292	109098	307.865	9625.69	-516.4	9068.87	-516.4	9889.07
308.737	-7223.78	-2165.62	-4296.51	-6462.12	317.398	76514	-1646.53	92452.2	90805.7	308.737	9557.85	-504.314	9493.49	-504.314	10217
309.609	-4422.68	-2042.75	-3135.18	-5177.93	318.402	57680.8	-3224.93	78135.7	74910.8	309.609	10587.7	-491.66	10009.2	-491.66	10636.1
310.481	-4690.94	-1885.47	-1826.11	-3711.58	319.405	46127.2	-6477.31	68253.9	61776.6	310.481	11454.1	-480.541	10668.2	-480.541	11210.9
311.353	-2204.25	-1729.79	-292.58	-2022.37	320.408	38250	-10716	60945.6	50229.6	311.354	11159.8	-470.81	11568.7	-470.81	12050.1
312.226	-1056.52	-1605.27	1571.25	-34.018	321.412	36021.4	-14297.6	55053.4	40755.9	312.226	11534.3	-460.077	12827.2	-460.077	13274.3
313.098	-205.531	-1536.72	3834.46	2297.74	322.415	25837.8	-16324.2	50064.9	33740.7	313.098	12909.8	-445.741	14364.8	-445.741	14801.4
313.97	2072.75	-1551.46	6369.08	4817.62	323.418	25815.3	-17081.1	45715.5	28634.5	313.97	14768.6	-426.562	15603.8	-426.562	16045.7
314.842	4644.74	-1680.3	8709.8	7029.49	324.422	18083.2	-16766.7	41832.4	25065.6	314.842	16927.2	-403.187	15715	-403.187	16168.6
315.714	6478.92	-1944.9	10184.7	8239.77	325.425	18451.4	-14463.6	38308.5	23844.8	315.715	18013	-386.879	14526.1	-386.879	14979.7
316.586	5228.78	-2337.33	10357.5	8020.19	326.428	18112.1	-8763.48	35088.8	26325.3	316.587	14421.6	-439.953	12772.1	-439.953	13147.8
317.459	2870.61	-2809.17	9375.6	6566.43	327.432	13875.7	92.674	32113.7	32206.4	317.459	11257.7	-745.765	11221.2	-745.765	11256
318.331	49.4789	-3284.29	7828.32	4544.03	328.435	21561.6	9445.76	29331.2	38777	318.331	9429.4	-1571.47	10082.8	-1571.47	9245.82
319.203	-2698.59	-3690.44	6295.23	2604.79	329.438	30981.6	16725.5	26719	43444.5	319.203	7331.83	-2973.47	9241.97	-2973.47	6946.46
320.075	-2131.49	-3987.99	5059.55	1071.56	330.442	37050	21836.5	24251.1	46087.6	320.075	5666.96	-4557.02	8574.94	-4557.02	4631.88
320.947	-3513	-4176.8	4141.83	-34.9661	331.445	48158.7	26489	21903.3	48392.3	320.948	4838.23	-5782.15	8016.18	-5782.15	2782.98
321.82	-3798.23	-4280	3459.42	-820.588	332.448	53732.7	32216.9	19658.5	51875.3	321.82	3128.14	-6464.23	7531.65	-6464.23	1558.37
322.692	-3911.32	-4316.83	2931.08	-1385.75	333.452	55363	38629.2	17499.3	56128.5	322.692	2462.27	-6774.2	7101.05	-6774.2	771.993
323.564	-5368.13	-4273.63	2504.2	-1769.44	334.455	53907.1	42710.5	15418.6	58129.2	323.564	1788.42	-6916.18	6712.51	-6916.18	207.667
324.436	-5927.54	-4073.38	2148.23	-1925.16	335.458	45617.2	41390.6	13405	54795.6	324.436	590.558	-6894.51	6358.31	-6894.51	-150.836
325.308	-5209.46	-3546.29	1844.62	-1701.68	336.462	38927.5	35246.2	11447.8	46694	325.309	902.603	-6310.66	6032.22	-6310.66	84.2756
326.18	-4243.97	-2425.34	1581.03	-844.303	337.465	34357.6	27698.3	9541.07	37239.3	326.181	2906.37	-4355.09	5729.69	-4355.09	1715.39
327.053	-1623.02	-411.272	1348.86	937.586	338.468	24848.2	21282	7674.57	28956.6	327.053	5599.89	-569.987	5447.02	-569.987	5195.87
327.925	4576.88	2668.88	1141.76	3810.64	339.472	22183.2	16432.7	5839.39	22272.1	327.925	9493.83	4105.75	5180.98	4105.75	9583.84
328.797	9974.26	6665.83	954.874	7620.71	340.475	15532.1	12655.4	4032.2	16687.6	328.797	13351	7956.5	4929.55	7956.5	13162.1
329.669	14861.1	11013.2	784.532	11797.7	341.478	8151.35	9452.62	2245.17	11697.8	329.669	16827.7	10343.4	4690.97	10343.4	15290.3
330.541	15976.8	14858	628.045	15486	342.482	8418.1	6503.22	470.618	6973.84	330.542	19624.8	11935.9	4463.39	11935.9	16635.2
331.414	16875.3	17396.9	483.342	17880.3	343.485	8185.42	3644.9	-1293.04	2351.86	331.414	21614.4	13575.6	4245.64	13575.6	18035.1
332.286	17968.9	18229.5	348.773	18578.2	344.488	-3728.22	792.508	-3052.89	-2260.38	332.286	22945.8	15799.4	4036.81	15799.4	20023.1
333.158	15614.1	17501.8	222.925	17724.7	345.492	-10956.6	-2191.19	-4815.65	-7006.84	333.158	22469.4	18742.1	3835.66	18742.1	22732.1
334.03	13706.9	15761.6	104.39	15866	346.495	-17002.4	-5490.47	-6582.46	-12072.9	334.03	21618.9	21541.8	3641.32	21541.8	25301.2
334.902	12928.9	13649.2	-8.12492	13641	347.498	-28003.6	-9333.64	-8361.07	-17694.7	334.902	20061.8	22386.7	3453.28	22386.7	25922.4
335.774	11389.2	11637.3	-115.54	11521.8	348.502	-30965.1	-14193.5	-10158.9	-24352.3	335.775	17996.2	20389	3270.69	20389	23710.3
336.647	9961.73	9944.25	-218.581	9725.67	349.505	-35385.8	-20975.6	-11978.5	-32954	336.647	16356.9	16803.8	3092.9	16803.8	19919.4
337.519	9496.71	8593.42	-317.995	8275.42	350.509	-40472.7	-30485.7	-13828.7	-44314.4	337.519	16899.7	13411.2	2919.56	13411.2	16328.3
338.391	8752.22	7519.43	-414.379	7105.05	351.512	-39970.7	-41476.8	-15718.8	-57195.7	338.391	14714.7	10855.7	2749.95	10855.7	13579.2
339.263	6452.57	6643.21	-508.191	6135.02	352.515	-51231.6	-49526.2	-17653.4	-67179.6	339.263	12079	8949.75	2583.38	8949.75	11483.7
340.135	4356.88	5901.17	-600.075	5301.1	353.519	-53892.8	-50698.9	-19641.4	-70340.4	340.136	9161.94	7416.65	2419.73	7416.65	9764.63
341.008	3176.58	5248.56	-690.782	4557.78	354.522	-60475	-46133.9	-21694.2	-67828.1	341.008	5781.19	6105.76	2258.83	6105.76	8270.98
341.88	2436.93	4656.56	-780.841	3875.72	355.525	-65181	-40193.1	-23818.3	-64011.5	341.88	5109.55	4940.51	2100.02	4940.51	6925.14
342.752	1327.93	4108.61	-870.635	3237.98	356.529	-64701.2	-35748	-26029.4	-61777.4	342.752	3243.12	3845.22	1942.77	3845.22	5650.57
343.624	497.605	3594.33	-960.54	2633.79	357.532	-71199.2	-33199.1	-28343.7	-61542.8	343.624	1124.94	2764.17	1787.12	2764.17	4391.26
344.496	758.654	3103	-1050.82	2052.19	358.535	-79579.7	-31832.9	-30781	-62613.9	344.496	-1520.52	1694.81	1632.74	1694.81	3144.06
345.368	16.8656	2621.76	-1141.74	1480.02	359.539	-83431.6	-30194.7	-33362.9	-63557.6	345.369	-1790.42	631.656	1479	631.656	1902.8
346.241	449.937	2138.87	-1233.82	905.05	360.542	-84948.2	-25597.3	-36107.9	-61705.1	346.241	-1689.39	-479.887	1325.75	-479.887	612.676
347.113	2654.76	1646.97	-1327.67	319.297	361.545	-82658.9	-15430.8	-39059.4	-54490.2	347.113	-1343.82	-1695.75	1172.71	-1695.75	-782.664
347.985	1866.85	1141.3	-1423.79	-282.486	362.549	-74241.9	-947.819	-42264.9	-43212.7	347.985	-2346.42	-3040.1	1019.36	-3040.1	-2307.68
348.857	1614.54	614.53	-1522.81	-908.276	363.552	-61734	12383.2	-45766.8	-33383.6	348.857	-3743.68	-4569.37	865.5	-4569.37	-4018.42
349.729	1660.38	52.8903	-1625.5	-1572.61	364.555	-44967.8	20487.6	-49652.7	-29165.1	349.73	-5774.28	-6440.51	711.073	-6440.51	-6071.62
350.602	747.515	-564.084	-1732.47	-2296.55	365.559	-33184.9	23963.6	-54060	-30096.4	350.602	-8611.4	-8944.7	555.62	-8944.7	-8759.55
351.474	1660.96	-1263.39	-1844.17	-3107.56	366.562	-26414.3	25327.3	-59182.6	-33855.3	351.474	-10944.7	-12522.2	398.396	-12522.2	-12523.9
352.346	1068.14	-2083.15	-1961.3	-4044.45	367.565	-29296.9	26162.4	-65360	-39197.6	352.346	-12401.3	-17440.2	239.073	-17440.2	-17631.6
353.218	686.857	-3084.93	-2084.65	-5169.58	368.569	-37506.2	27039.5	-73275.9	-46236.3	353.218	-15813.4	-22786.9	77.4663	-22786.9	-23168.9
354.09	-149.633	-4371.09	-2215.07	-6586.15	369.572	-48819.8	27986.5	-84249.3	-56262.8	354.09	-17826.5	-26142	-87.1081	-26142	-26714.4
354.962	-1304.01	-6093.73	-2353.74	-8447.47	370.575	-63829.4	28222.9	-99397.8	-71174.9	354.963	-19108.9	-25850.8	-255.2	-25850.8	-26614
355.835	-2453.78	-8426.92	-2502.16	-10929.1	371.579	-83514.2	25863.9	-115264	-89399.8	355.835	-18730.1	-23093.9	-427.064	-23093.9	-24050.1
356.707	-4382.18	-11468.9	-2661.9	-14130.8	372.582	-113344	19215.2	-121547	-102331	356.707	-18473.5	-20179.6	-603.464	-20179.6	-21333.2
357.579	-7829.61	-15081.2	-2834.61	-17915.8	373.585	-108885	9529.31	-112751	-103222	357.579	-19794.3	-18188.5	-785.26	-18188.5	-19545.3
358.451	-11207.3	-18754.9	-3022.28	-21777.1	374.589	-91350.3	923.624	-97149.7	-96226.1	358.451	-22150.6	-17074	-973.155	-17074	-18640.2
359.323	-16417.6	-21650.2	-3227.34	-24877.5	375.592	-86401	-3768.54	-84200	-87968.5	359.324	-24267.6	-16578.3	-1168.22	-16578.3	-18361.1
360.195	-19879.1	-22870.2	-3452.92	-26323.1	376.595	-77736.9	-5136.23	-75488.8	-80625.1	360.196	-25481.8	-16452.6	-1371.63	-16452.6	-18460.7
361.068	-22861.8	-21846.8	-3703.16	-25550	377.599	-73274.3	-5082.09	-69352.1	-74434.2	361.068	-25197.5	-16188.4	-1584.63	-16188.4	-18432.9
361.94	-25035.3	-18605.9	-3983.52	-22589.4	378.602	-69934.1	-4756.55	-64611.4	-69367.9	361.94	-25160.4	-14676.1	-1808.98	-14676.1	-17171.5
362.812	-21596.9	-13765.3	-4301.08	-18066.4	379.605	-69926.9	-4473.75	-60730.1	-65203.8	362.812	-24172.7	-10574.4	-2046.64	-10574.4	-13339.7
363.684	-19012.8	-8296.66	-4665.22	-12961.9	380.609	-62356.1	-4246.93	-57446.8	-61693.7	363.684	-21005.7	-3977.63	-2299.9	-3977.63	-7038.05
364.556	-14488.1	-3181.13	-5088.9	-8270.03	381.612	-61521.1	-4052.86	-54605.4	-58658.2	364.557	-15131.9	2793.86	-2572.21	2793.86	-592.076
365.429	-6827.91	893.874	-5591.01	-4697.14	382.616	-56989.3	-3881.49	-52105.8	-55987.3	365.429	-7857.74	7335.39	-2868.56	7335.39	3591.74
366.301	-7.50522	3682.86	-6202.36	-2519.5	383.619	-53724.4	-3730.86	-49882	-53612.9	366.301	-3559.22	9330.29	-3194.69	9330.29	5198.63
367.173	6051.87	5329.35	-6977.24	-1647.89	384.622	-54360.2	-3600.83	-47882.2	-51483.1	367.173	391.443	9931.55	-3558.09	9931.55	5381.59
368.045	8991.03	6176.94	-8007.31	-1830.37	385.626	-53691	-3492.1	-46067	-49559.1	368.045	562.899	10150	-3972.29	10150	5141.4
368.917	9357.66	6574.11	-9412.69	-2838.58	386.629	-46969.5	-3404.62	-44409.6	-47814.2	368.917	-212.178	10340	-4461.71	10340	4807.22
369.789	8546.44	6767.37	-11251	-4483.66	387.632	-44580	-3332.06	-42886.4	-46218.4	369.79	-2641.65	10548.8	-5072.85	10548.8	4377.75
370.662	6353.81	6890.76	-13317.4	-6426.67	388.636	-43245.5	-3259.68	-41476.5	-44736.2	370.662	-4099.63	10820.8	-5892.23	10820.8	3809.4
371.534	4447.29	7004.01	-14996.2	-7992.14	389.639	-40056.8	-3175.22	-40169.4	-43344.6	371.534	-7911.83	11188	-7003.96	11188	3048.81
372.406	3081.72	7131.86	-15470.9	-8339	390.642	-38558.3	-3081.72	-38951.3	-42033.1	372.406	-11332.7	11601.6	-8274.38	11601.6	2177.84
373.278	1604.46	7286.06	-14293.3	-7007.27	391.646	-37614.3	-2994.95	-37810.8	-40805.7	373.278	-10608.6	11739.6	-9170.71	11739.6	1402.48
374.15	2332.03	7473.29	-11764.4	-4291.15	392.649	-38331.1	-2930.15	-36743	-39673.1	374.151	-7876.64	10753.7	-9146.63	10753.7	413.643
375.023	4480.14	7695.36	-8681.47	-986.109	393.652	-38260	-2887.55	-35736	-38623.5	375.023	-7011.38	7833.43	-8282.66	7833.43	-1686.84
375.895	6549.83	7940.51	-5753.89	2186.62	394.656	-31476.2	-2845.17	-34789.7	-37634.9	375.895	-7387.43	3553.77	-7167.07	3553.77	-4917.51
376.767	7361.36	8164.03	-3287.32	4876.7	395.659	-34308.4	-2775.66	-33902.7	-36678.4	376.767	-6288.1	-221.079	-6241.97	-221.079	-7855.46
377.639	5628.6	8267.54	-1268.75	6998.79	396.662	-32460	-2656.63	-33051.2	-35707.9	377.639	-7589.85	-2264.75	-5581.53	-2264.75	-9340.19
378.511	6095.75	8101.92	423.478	8525.4	397.666	-32135.7	-2419.83	-32225.4	-34645.2	378.511	-7648.67	-2831.86	-5102.66	-2831.86	-9530.85
379.383	6716.01	7517.89	1897.49	9415.38	398.669	-29834.3	-1935.73	-31344	-33279.7	379.384	-7290.68	-2734.3	-4731.19	-2734.3	-9155.19
380.256	7912.89	6455.59	3222.35	9677.94	399.672	-29630.9	-1185.75	-29659.6	-30845.3	380.256	-7879.28	-2506.6	-4427.14	-2506.6	-8703.89
381.128	10179.7	5015.91	4438.88	9454.79	400.676	-30381.5	-402.923	-24267.3	-24670.2	381.128	-7244.02	-2321.23	-4170.04	-2321.23	-8330.11
382	9766.09	3445.66	5572.3	9017.96	401.679	-33420.7	135.098	-10547.1	-10412	382	-7146.41	-2185.87	-3948.05	-2185.87	-8033.05
382.872	12407.6	2029.19	6639.51	8668.7	402.682	-32788.5	376.592	10880.8	11257.4	382.872	-6911.53	-2078.92	-3753.18	-2078.92	-7788.12
383.744	11902.7	959.828	7652.64	8612.46	403.686	-11131.9	445.06	30728.4	31173.5	383.745	-7249.56	-1987.83	-3579.91	-1987.83	-7586.15
384.617	13415.1	280.487	8620.71	8901.19	404.689	16571.6	453.808	41579.3	42033.2	384.617	-6422.6	-1908.4	-3424.47	-1908.4	-7433.09
385.489	13825.5	-83.3691	9550.56	9467.19	405.692	39003.7	449.874	44970.9	45420.8	385.489	-6451.37	-1839.03	-3284.13	-1839.03	-7338.61
386.361	14298.8	-247.401	10447.6	10200.2	406.696	49799.6	445.81	45447.4	45893.2	386.361	-6625.81	-1778.55	-3156.46	-1778.55	-7302.78
387.233	15125.4	-309.001	11316.3	11007.3	407.699	48125.1	444.134	45324.2	45768.3	387.233	-6474.63	-1726.21	-3039.47	-1726.21	-7310.32
388.105	15168.2	-327.397	12160.9	11833.5	408.702	52795.6	444.187	45135.7	45579.9	388.105	-6217.97	-1682.09	-2931.83	-1682.09	-7338.59
388.977	15506.2	-330.639	12984.9	12654.3	409.706	53976.5	444.609	44944.8	45389.4	388.978	-5964.3	-1646.62	-2832.25	-1646.62	-7371.6
389.85	16490.5	-329.397	13791.1	13461.7	410.709	52777.4	444.118	44757.7	45201.8	389.85	-6123.85	-1618.03	-2739.68	-1618.03	-7407.72
390.722	17125	-326.982	14581.6	14254.6	411.712	52733.7	440.965	44574.6	45015.6	390.722	-6454.08	-1590.51	-2653.57	-1590.51	-7459.91
391.594	17384.6	-324.248	15358.2	15034	412.716	51366	434.066	44396.4	44830.4	391.594	-5409.92	-1557.67	-2573.35	-1557.67	-7556.46
392.466	18396.6	-321.392	16122.5	15801.1	413.719	55004.6	425.379	44220.1	44645.5	392.466	-6811.14	-1518.51	-2498.14	-1518.51	-7737.84
393.338	18762.9	-318.482	16875.9	16557.5	414.722	52035.7	419.534	44046.2	44465.7	393.338	-6410.44	-1477.49	-2427.4	-1477.49	-8038.5
394.211	19193.7	-315.573	17620.5	17304.9	415.726	56673.1	419.944	43874.5	44294.4	394.211	-7103.27	-1440.28	-2360.92	-1440.28	-8471.53
395.083	18231.3	-312.739	18357.5	18044.8	416.729	55447.8	424.941	43704.8	44129.8	395.083	-6009.46	-1411.74	-2298.11	-1411.74	-9048.51
395.955	20396.1	-310.079	19087.1	18777	417.733	56934.6	428.031	43535.2	43963.3	395.955	-6581.01	-1394.78	-2238.71	-1394.78	-9809.46
396.827	18864.4	-307.707	19805.2	19497.5	418.736	55161.9	423.424	43366	43789.5	396.827	-6904.09	-1385.33	-2182.7	-1385.33	-10771
397.699	18921.5	-305.713	20489.8	20184.1	419.739	54467.2	412.772	43199.4	43612.2	397.699	-6808.63	-1370.38	-2129.52	-1370.38	-11778.8
398.571	16867.8	-304.13	21054.3	20750.2	420.743	56496.3	405.182	43038.7	43443.9	398.572	-7277.47	-1339.94	-2078.99	-1339.94	-12445.3
399.444	17014.4	-302.891	21259.1	20956.2	421.746	53642.5	406.686	42887	43293.7	399.444	-7847.32	-1298.3	-2029.1	-1298.3	-12348.8
400.316	14778.1	-301.831	20648.1	20346.2	422.749	57132.8	410.002	42732.6	43142.6	400.316	-7899.07	-1242.89	-1962.32	-1242.89	-11339.2
401.188	12361.7	-300.723	18689.6	18388.9	423.753	58573.5	400.292	42574.1	42974.3	401.188	-7513.4	-1124.75	-1801.55	-1124.75	-9569.22
402.06	8663.26	-299.335	15207.4	14908.1	424.756	57006.8	365.144	42435.3	42800.4	402.06	-7983.85	-872.19	-1341.6	-872.19	-7215
402.932	6387.43	-297.502	10766.4	10468.9	425.759	54018	294.659	42308.5	42603.2	402.932	-5425.7	-501.674	-317.959	-501.674	-4353.04
403.805	2764.63	-295.168	6481.28	6186.11	426.763	54644.7	194.376	42162.5	42356.9	403.805	-617.973	-148.922	1246.61	-148.922	-1244.07
404.677	1163.78	-292.387	3296.79	3004.41	427.766	53080.5	97.3129	42000	42097.3	404.677	3976.95	70.0532	2841.78	70.0532	1520.87
405.549	-607.838	-289.293	1459.36	1170.07	428.769	55536.4	35.1089	41789.1	41824.2	405.549	7588.46	158.94	3911.63	158.94	3459.31
406.421	490.819	-286.056	631.746	345.691	429.773	53847.2	8.82944	41101.9	41110.7	406.421	9196.06	182.047	4372.98	182.047	4608.86
407.293	-1168.03	-282.868	338.362	55.4938	430.776	50947.1	1.51202	38260.9	38262.4	407.293	9387.38	184.966	4490.3	184.966	5315.94
408.165	-253.981	-279.958	254.189	-25.7689	431.779	52024.3	0.173109	30672.7	30672.9	408.166	10794.4	183.489	4494.84	183.489	5850.08
409.038	-1441.99	-277.585	232.14	-45.4442	432.783	44226.6	0.0130548	18846.8	18846.8	409.038	11712.7	181.018	4477.09	181.018	6320.22
409.91	-1162.42	-275.986	224.487	-51.4986	433.786	30690	0.00064103	8057.86	8057.86	409.91	11939.7	178.655	4456.83	178.655	6758.66
410.782	-136.492	-275.265	219.737	-55.5284	434.789	7992.29	2.03195e-05	2235.69	2235.69	410.782	12134.1	177.193	4436.46	177.193	7178.44
411.654	-502.908	-275.284	215.696	-59.5878	435.793	-1128.6	4.13272e-07	381.251	381.251	411.654	12365.5	176.788	4416.4	176.788	7589.09
412.526	-1456.54	-275.64	211.832	-63.8082	436.796	-6386.97	5.37108e-09	38.2247	38.2247	412.526	12629.3	176.95	4396.76	176.95	7996.69
413.398	-981.341	-275.778	207.803	-67.9752	437.799	-4410.46	4.35792e-11	2.1787	2.1787	413.399	12967.9	177.201	4377.42	177.201	8400.71
414.271	-1237.08	-275.188	203.372	-71.8162	438.803	-1892.25	2.76255e-13	0.0690007	0.0690007	414.271	13376.4	177.376	4358.32	177.376	8791.42
415.143	103.364	-273.586	198.499	-75.0872	439.806	-2736.63	-1.93378e-12	0.00119721	0.00119721	415.143	13431.2	177.162	4339.28	177.162	9152.26
416.015	-145.644	-270.974	193.359	-77.6152	440.809	-1004.39	-2.76255e-13	1.12866e-05	1.12866e-05	416.015	13886.4	175.842	4320.42	175.842	9469.92
416.887	-895.169	-267.59	188.267	-79.3226	441.813	1018.56	-1.10502e-12	5.7545e-08	5.75439e-08	416.887	14525.9	172.969	4301.93	172.969	9743.73
417.759	-1335.47	-263.795	183.518	-80.2771	442.816	1201.06	-3.86757e-12	1.62088e-10	1.58221e-10	417.76	14327.2	169.096	4283.67	169.096	9985.73
418.632	62.0278	-260.012	179.235	-80.7769	443.819	-105.172	-2.21004e-12	5.29034e-12	3.08031e-12	418.632	14135.8	165.66	4265.54	165.66	10214.1
419.504	-605.932	-256.71	175.309	-81.4016	444.823	-1037.36	-1.65753e-12	-2.75241e-12	-4.40994e-12	419.504	14901.3	164.23	4247.53	164.23	10447.1
420.376	7.3774	-254.382	171.459	-82.9225	445.826	-2173.01	-1.10502e-12	-1.70708e-12	-2.8121e-12	420.376	15153.7	165.451	4229.7	165.451	10700.8
421.248	-1543.31	-253.413	167.395	-86.018	446.829	-132.141	1.65753e-12	-3.55922e-12	-1.90169e-12	421.248	14593	168.322	4212.13	168.322	10985
422.12	-40.89	-253.861	162.979	-90.8819	447.833	96.7246	-2.21004e-12	-1.32537e-11	-1.54638e-11	422.12	15034	170.547	4194.84	170.547	11294
422.992	125.071	-255.275	158.309	-96.9662	448.836	1535.53	-1.65753e-12	-6.02034e-12	-7.67787e-12	422.993	15556.5	169.81	4177.81	169.81	11599.4
423.865	-1240.2	-256.758	153.637	-103.121	449.84	1843.61	-5.52509e-13	-3.356e-12	-3.90851e-12	423.865	15466.8	165.523	4161	165.523	11860.2
424.737	-574.144	-257.303	149.17	-108.134	450.843	-108.77	-1.65753e-12	-7.57583e-12	-9.23335e-12	424.737	16228.1	159.84	4144.46	159.84	12052.7
425.609	-1120.61	-256.223	144.901	-111.323	451.846	1751.76	-8.28764e-13	6.58995e-12	5.76118e-12	425.609	16412.9	156.692	4128.27	156.692	12187.9
426.481	-489.791	-253.409	140.63	-112.779	452.85	3709.88	-1.65753e-12	-5.87447e-12	-7.532e-12	426.481	16891.5	158.53	4112.26	158.53	12277.9
427.353	558.045	-249.319	136.104	-113.216	453.853	2170.84	4.6618e-13	1.32796e-11	1.37458e-11	427.353	15874	162.6	4096.26	162.6	12254.1
428.226	-569.121	-244.796	130.987	-113.81	454.856	2346.84	-1.5194e-12	-8.0227e-12	-9.5421e-12	428.226	17151	162.835	4080.81	162.835	11918.8
429.098	-113.361	-240.854	124.453	-116.4	455.86	190.302	2.76255e-13	-5.85503e-12	-5.57878e-12	429.098	16548.5	156.76	4065.65	156.76	11039.9
429.97	-691.888	-238.434	114.732	-123.702	456.863	2929.41	1.38127e-12	6.20791e-12	7.58918e-12	429.97	16607.6	144.563	4049.52	144.563	9571.55
430.842	43.9708	-238.063	99.6325	-138.43	457.866	148.363	1.65753e-12	-3.05858e-12	-1.40105e-12	430.842	16449.3	121.606	4030.42	121.606	7785.28
431.714	-203.369	-239.488	78.5354	-160.953	458.87	-989.675	-5.52509e-13	-1.17113e-11	-1.22638e-11	431.714	15318	84.7308	3992.12	84.7308	6116.19
432.586	474.413	-241.58	54.1821	-187.398	459.873	1525.79	0	-1.81499e-11	-1.81499e-11	432.587	14063.4	44.6523	3860.98	44.6523	4824.29
433.459	-118.127	-242.767	31.7397	-211.028	460.876	-46.5012	2.76255e-12	-7.43291e-12	-4.67036e-12	433.459	9127.18	16.739	3466.64	16.739	3789.98
434.331	232.743	-241.862	15.4304	-226.432	461.88	-950.258	1.10502e-12	-9.28572e-12	-8.1807e-12	434.331	4887.62	4.29332	2663.58	4.29332	2713.73
435.203	187.838	-238.771	6.12373	-232.648	462.883	-980.46	3.86757e-12	-1.84048e-11	-1.45372e-11	435.203	1643.9	0.733641	1607.17	0.733641	1566.91
436.075	-36.7813	-234.596	1.96045	-232.635	463.886	175.75	2.21004e-12	-1.54069e-11	-1.31969e-11	436.075	229.882	0.0819273	713.133	0.0819273	649.128
436.947	-657.578	-231.005	0.501838	-230.503	464.89	1287.28	0	-8.95237e-12	-8.95237e-12	436.947	-267.159	0.00589571	223.444	0.00589571	153.369
437.82	807.143	-229.188	0.102014	-229.086	465.893	-28.8219	2.45608e-12	-2.72727e-12	-2.7119e-13	437.82	-357.796	0.000270707	48.3233	0.000270707	-24.6965
438.692	-662.898	-228.983	0.0163762	-228.966	466.896	1190.39	1.79566e-12	-4.3723e-12	-2.57664e-12	438.692	-638.837	7.87719e-06	7.11164	7.87719e-06	-68.505
439.564	461.287	-228.735	0.00206625	-228.732	467.9	-1743.46	2.90067e-12	-1.15586e-12	1.74482e-12	439.564	-986.224	1.44611e-07	0.703593	1.44611e-07	-77.347
440.436	-50.9952	-225.957	0.000204092	-225.956	468.903	4894.05	0	-3.98701e-12	-3.98701e-12	440.436	-470.078	1.67254e-09	0.0461975	1.67254e-09	-80.501
441.308	313.141	-218.202	1.57269e-05	-218.202	469.906	-24.91	6.90637e-13	5.02814e-12	5.71878e-12	441.308	70.2227	1.26323e-11	0.00198653	1.26323e-11	-83.6661
442.18	-565.069	-203.54	9.42676e-07	-203.54	470.91	-669.608	2.76255e-13	1.74892e-12	2.02517e-12	442.181	-803.037	-8.67548e-13	5.52632e-05	-8.67548e-13	-87.9899
443.053	-478.384	-180.82	4.38445e-08	-180.82	471.913	579.26	0	8.73918e-12	8.73918e-12	443.053	92.3859	-3.44404e-13	9.84639e-07	-3.44404e-13	-93.8594
443.925	-128.115	-150.357	1.57813e-09	-150.357	472.916	1707.36	-1.38127e-12	-1.19583e-11	-1.33396e-11	443.925	-131.314	1.62177e-12	1.11505e-08	1.62177e-12	-101.213
444.797	-559.451	-114.819	4.32626e-11	-114.819	473.92	168.145	-1.38127e-13	1.62186e-11	1.60805e-11	444.797	-506.798	2.96075e-12	8.01312e-11	2.96075e-12	-109.336
445.669	-341.212	-79.0772	1.35315e-12	-79.0772	474.923	-218.146	-8.28764e-13	-3.00325e-12	-3.83201e-12	445.669	164.633	3.19344e-12	1.85827e-12	3.19344e-12	-116.866
446.541	-1180.48	-48.3749	-7.4887e-13	-48.3749	475.926	-536.832	-8.28764e-13	-3.60444e-12	-4.4332e-12	446.541	210.953	2.58017e-12	5.59506e-13	2.58017e-12	-122.321
447.414	-961.236	-25.9784	-5.11523e-14	-25.9784	476.93	-1936.5	-1.5194e-12	1.13571e-11	9.83774e-12	447.414	-277.223	3.23692e-13	-1.11367e-12	3.23692e-13	-124.875
448.286	-383.79	-12.1421	-8.18437e-14	-12.1421	477.933	-1632.57	-6.90637e-13	-2.13421e-12	-2.82484e-12	448.286	148.137	-1.2224e-13	1.26054e-12	-1.2224e-13	-124.747
449.158	931.492	-4.90907	7.857e-13	-4.90907	478.936	-793.825	-2.83161e-12	-7.80735e-12	-1.0639e-11	449.158	-835.737	1.79323e-12	9.3809e-13	1.79323e-12	-122.986
450.03	1005.25	-1.70937	3.71025e-13	-1.70937	479.94	1108.4	-1.24315e-12	4.74675e-12	3.5036e-12	450.03	-67.6729	2.407e-12	2.26601e-12	2.407e-12	-120.878
450.902	-97.165	-0.511015	3.71025e-13	-0.511015	480.943	1477.87	-8.97828e-13	2.01948e-12	1.12165e-12	450.902	-139.231	1.72186e-12	8.72467e-13	1.72186e-12	-119.388
451.774	473.065	-0.130851	-2.28071e-12	-0.130851	481.947	-1833.23	9.66891e-13	-3.06061e-12	-2.09372e-12	451.774	324.545	4.00447e-13	8.69567e-13	4.00447e-13	-118.919
452.647	-167.957	-0.0286467	-1.15127e-12	-0.0286467	482.95	-3676.87	1.10502e-12	1.02641e-11	1.13691e-11	452.647	520.38	-7.55119e-13	8.25065e-13	-7.55119e-13	-119.387
453.519	-779.858	-0.00535425	4.25587e-13	-0.00535425	483.953	1157.47	-3.45318e-13	-1.24891e-12	-1.59422e-12	453.519	435.45	-1.86454e-12	-1.4434e-12	-1.86454e-12	-120.457
454.391	-245.496	-0.000853326	8.07525e-13	-0.000853326	484.957	-3127.33	6.90637e-13	6.82901e-12	7.51964e-12	454.391	-54.9909	-2.98195e-12	-3.22696e-12	-2.98195e-12	-121.782
455.263	996.56	-0.000115841	4.365e-13	-0.000115841	485.96	-217.232	9.66891e-13	-4.3723e-13	5.29662e-13	455.263	43.7061	-1.88596e-12	5.30766e-13	-1.88596e-12	-123.211
456.135	-1111.55	-1.33825e-05	1.0476e-12	-1.33825e-05	486.963	1331.37	-1.03596e-12	-1.83268e-11	-1.93628e-11	456.135	485.48	-1.46384e-12	8.9796e-13	-1.46384e-12	-124.92
457.008	406.407	-1.31451e-06	2.40075e-12	-1.31451e-06	487.967	1281.95	1.38127e-12	3.33117e-12	4.71244e-12	457.008	402.191	-1.23781e-12	1.11732e-12	-1.23781e-12	-127.457
457.88	-30.8616	-1.09701e-07	1.08e-12	-1.097e-07	488.97	676.184	1.24315e-12	-4.47619e-12	-3.23304e-12	457.88	328.193	1.56014e-13	1.68911e-12	1.56014e-13	-131.589
458.752	-345.715	-7.77118e-09	4.14675e-13	-7.77076e-09	489.973	-3991.61	2.07191e-13	9.82683e-12	1.0034e-11	458.752	-241.464	1.45487e-13	1.01794e-12	1.45487e-13	-137.805
459.624	-256.566	-4.64313e-10	3.76481e-13	-4.63936e-10	490.977	1532.43	2.41723e-12	2.89394e-12	5.31117e-12	459.624	-54.7839	-1.10914e-13	1.25895e-12	-1.10914e-13	-145.62
460.496	-192.08	-2.31405e-11	6.05643e-13	-2.25348e-11	491.98	-708.3	2.3309e-12	8.61903e-12	1.09499e-11	460.496	334.644	-8.76061e-13	1.59101e-12	-8.76061e-13	-153.42
461.368	-653.975	-8.10096e-13	2.30254e-12	1.49244e-12	492.983	116.308	1.10502e-12	1.37619e-11	1.48669e-11	461.368	-330.009	-1.63363e-12	-6.73829e-13	-1.63363e-12	-159.261
462.241	-621.516	1.50388e-12	7.80243e-13	2.28412e-12	493.987	-420.422	1.46477e-12	1.37619e-11	1.52267e-11	462.241	-1321.21	-2.21053e-12	-2.35172e-13	-2.21053e-12	-162.084
463.113	787.107	3.00837e-12	6.87487e-13	3.69585e-12	494.99	-1882.71	1.11149e-12	-7.80735e-12	-6.69586e-12	463.113	-432.048	-4.14139e-13	2.36124e-12	-4.14139e-13	-162.252
463.985	-552.034	1.53587e-12	2.1825e-14	1.5577e-12	495.993	2100.55	8.07182e-13	4.03896e-12	4.84614e-12	463.985	-114.037	-4.58976e-13	1.6136e-12	-4.58976e-13	-161.039
464.857	766.926	-2.58971e-13	2.23706e-13	-3.52652e-14	496.997	1351.54	2.30068e-12	3.49784e-12	5.79852e-12	464.857	18.9915	1.17695e-12	-9.4524e-13	1.17695e-12	-159.653
465.729	-148.107	-6.53715e-13	1.9206e-12	1.26688e-12	498	-136.871	1.16545e-13	-5.51732e-12	-5.40077e-12	465.729	43.2319	2.41346e-12	-2.2019e-12	2.41346e-12	-158.652
466.602	-529.877	-1.32903e-12	6.95672e-14	-1.25946e-12						466.602	-401.854	-1.15077e-12	6.74277e-13	-1.15077e-12	-158.049
467.474	-572.351	3.88774e-14	9.92355e-13	1.03123e-12						467.474	-699.722	-7.87939e-13	1.1832e-13	-7.87939e-13	-157.71
468.346	-724.1	1.94235e-12	1.50286e-12	3.44521e-12						468.346	669.624	-1.7665e-12	2.02658e-12	-1.7665e-12	-157.634
469.218	-679.01	-1.04021e-13	3.98306e-13	2.94286e-13						469.218	249.23	-5.26278e-13	1.40336e-12	-5.26278e-13	-158.143
470.09	-323.304	-3.4118e-13	8.82548e-13	5.41368e-13						470.09	200.701	2.9132e-12	2.33205e-12	2.9132e-12	-160.026
470.962	-307.668	-2.06779e-12	1.27131e-12	-7.96486e-13						470.962	394.261	1.12759e-12	9.66754e-13	1.12759e-12	-164.239
471.835	160.899	-1.58774e-12	1.27131e-12	-3.16437e-13						471.835	311.805	1.72866e-12	3.36849e-13	1.72866e-12	-171.034
472.707	429.52	-4.799e-13	3.60112e-13	-1.19788e-13						472.707	157.761	4.57682e-13	5.53339e-13	4.57682e-13	-179.222
473.579	-692.318	-1.06398e-12	1.9206e-12	8.56624e-13						473.579	889.325	2.23929e-12	5.90742e-13	2.23929e-12	-186.567
474.451	825.314	1.01397e-12	1.1349e-12	2.14887e-12						474.451	183.496	-8.05562e-13	1.19084e-13	-8.05562e-13	-191.13
475.323	-861.106	-1.04077e-12	7.857e-13	-2.55067e-13						475.323	198.353	-1.01866e-12	-1.31512e-12	-1.01866e-12	-192.34
476.195	-534.399	-2.10188e-12	3.27375e-13	-1.77451e-12						476.196	546.846	-6.47213e-14	4.80238e-13	-6.47213e-14	-190.887
477.068	-674.451	-2.29516e-12	6.5475e-14	-2.22969e-12						477.068	450.117	3.22916e-12	-1.79593e-12	3.22916e-12	-187.93
477.94	-462.987	1.4079e-13	3.27375e-14	1.73527e-13						477.94	-480.912	3.25281e-12	1.95851e-12	3.25281e-12	-184.598
478.812	-1558.18	-9.27289e-13	-1.28767e-12	-2.21496e-12						478.812	280.172	2.04534e-12	-1.78334e-14	2.04534e-12	-182.148
479.684	-307.084	-9.76652e-13	1.09125e-14	-9.6574e-13						479.684	42.6141	-1.31495e-12	3.10376e-13	-1.31495e-12	-182.238
480.556	-1043.53	-1.20728e-12	6.5475e-14	-1.14181e-12						480.556	179.716	-1.38394e-12	1.37339e-12	-1.38394e-12	-186.408
481.429	-700.293	-2.68492e-12	3.27375e-13	-2.35755e-12						481.429	-23.9309	-1.33873e-13	2.05799e-12	-1.33873e-13	-194.519
482.301	-956.014	-1.07032e-14	6.5475e-14	5.47718e-14						482.301	397.79	4.69758e-13	6.68635e-13	4.69758e-13	-203.66
483.173	-423	-6.03729e-13	-2.07337e-13	-8.11067e-13						483.173	-445.307	2.41876e-12	1.05722e-12	2.41876e-12	-209.482
484.045	-55.0138	-1.34225e-12	-7.14768e-13	-2.05702e-12						484.045	45.0203	-2.08103e-13	1.27897e-12	-2.08103e-13	-209.466
484.917	-25.1952	-2.68461e-12	-7.857e-13	-3.47031e-12						484.917	133.702	2.29225e-12	1.31551e-12	2.29225e-12	-204.727
485.789	-299.04	-1.82835e-12	-6.41109e-13	-2.46946e-12						485.789	333.842	2.6987e-12	4.97939e-13	2.6987e-12	-197.86
486.662	-705.034	1.02717e-12	-5.8109e-13	4.46084e-13						486.662	-221.375	8.96933e-13	1.99053e-12	8.96933e-13	-188.443
487.534	-972.185	-1.48945e-12	-4.47412e-13	-1.93686e-12						487.534	432.879	-3.64565e-13	1.10249e-12	-3.64565e-13	-171.376
488.406	-1480.69	-3.1108e-12	-7.69331e-13	-3.88013e-12						488.406	108.989	-8.97479e-13	7.34973e-13	-8.97479e-13	-141.665
489.278	-409.868	-2.78609e-12	-3.38287e-13	-3.12438e-12						489.278	187.822	1.3244e-13	3.08477e-13	1.3244e-13	-101.55
490.15	-111.488	-2.38847e-14	2.83725e-13	2.5984e-13						490.15	-127.68	1.26834e-12	1.12645e-12	1.26834e-12	-60.9744
491.023	662.409	3.17096e-12	7.63875e-14	3.24734e-12						491.023	401.369	-6.25674e-13	9.75338e-13	-6.25674e-13	-29.9837
491.895	124.427	7.54194e-13	-1.14581e-13	6.39613e-13						491.895	-686.106	-1.84402e-13	2.20441e-12	-1.84402e-13	-11.907
492.767	-934.864	6.5526e-13	3.73753e-13	1.02901e-12						492.767	-194.734	-1.80339e-13	1.74723e-12	-1.80339e-13	-3.7847
493.639	549.939	3.54507e-13	-7.58418e-13	-4.03911e-13						493.639	-67.0878	1.39234e-12	2.36591e-13	1.39234e-12	-0.957053
494.511	134.565	1.84885e-12	-3.73753e-13	1.47509e-12						494.511	-284.233	2.92305e-14	-3.69645e-13	2.92305e-14	-0.191663
495.383	-177.307	1.79767e-13	3.08278e-13	4.88045e-13						495.383	658.843	-1.14051e-12	4.884e-13	-1.14051e-12	-0.0302825
496.256	304.097	8.07888e-13	-1.71872e-13	6.36016e-13						496.256	659.885	-2.17813e-12	-2.83333e-13	-2.17813e-12	-0.00376188
497.128	-77.2595	3.43072e-13	9.68484e-13	1.31156e-12						497.128	-380.225	6.98351e-13	1.49081e-12	6.98351e-13	-0.000366263
498	-25.8688									498	-166.851	-4.28172e-13	2.28288e-12	-4.28172e-13	-2.78649e-05

## Sheet: Figure1b
Figure 1b (half-field trEPR)
Me-(DPH)3		(DPH)3
B (mT)	I_trEPR (arb. u.)	B (mT)	I_trEPR (arb. u.)
150.755	-10597.8	151.414	737.374
151.006	2579.84	151.818	734.274
151.258	9623.09	152.222	2248.91
151.509	209.57	152.626	1608.95
151.761	2916.55	153.03	-1512.47
152.013	3156.41	153.434	-887.879
152.264	-6751.29	153.838	757.451
152.516	-6525.79	154.242	432.579
152.767	5475.7	154.646	126.432
153.019	-6548.69	155.05	303.759
153.27	-39462.3	155.455	897.623
153.522	-36129.2	155.859	3132.24
153.774	-9330.9	156.263	4373.73
154.025	-9398.24	156.667	2737.24
154.277	-17905.2	157.071	2798.69
154.528	783.296	157.475	4525.83
154.78	27568.5	157.879	4519.75
155.031	45496.2	158.283	3197.81
155.283	44256.5	158.687	1898.1
155.535	24776.7	159.091	2811.16
155.786	22842.8	159.495	4595.1
156.038	25923.2	159.899	5260.87
156.289	15360.9	160.303	7488.3
156.541	23053.1	160.707	11789.3
156.792	40864.8	161.111	14896.3
157.044	43605.7	161.515	15976.4
157.296	46571.1	161.919	18152
157.547	48261	162.323	19311.9
157.799	49389.3	162.727	18130
158.05	66735.1	163.131	18278.4
158.302	77911.9	163.535	17895.6
158.553	88911.9	163.939	14210.6
158.805	107181	164.343	9709.83
159.057	114305	164.747	6219.21
159.308	137930	165.151	4645.63
159.56	165882	165.556	6883.63
159.811	184426	165.96	13533.5
160.063	221611	166.364	20375.9
160.314	252872	166.768	20919.3
160.566	278857	167.172	16879.2
160.818	312921	167.576	12110.1
161.069	329059	167.98	6034.07
161.321	358672	168.384	-549.086
161.572	416627	168.788	-6342.44
161.824	466939	169.192	-11088.3
162.075	500299	169.596	-14105.1
162.327	520652	170	-17544.2
162.579	546971	170.404	-21157.4
162.83	567756	170.808	-23443.8
163.082	553582	171.212	-24102
163.333	511952	171.616	-22044.5
163.585	459802	172.02	-20103.8
163.836	405609	172.424	-18459.2
164.088	354457	172.828	-16582.6
164.34	309127	173.232	-16697.7
164.591	255849	173.636	-16383.6
164.843	213059	174.04	-13982.6
165.094	196252	174.444	-13258.8
165.346	174328	174.848	-12826.9
165.597	137580	175.252	-9651.02
165.849	101545	175.657	-7609.79
166.101	67695.8	176.061	-7014.31
166.352	35386.5	176.465	-5433.53
166.604	15061.9	176.869	-5372.92
166.855	-8303.72	177.273	-7984.62
167.107	-45505.7	177.677	-9457.04
167.358	-75949.1	178.081	-7358.99
167.61	-99802	178.485	-3483.77
167.862	-151723	178.889	-348.614
168.113	-208320	179.293	-868.695
168.365	-248213	179.697	-3306.78
168.616	-312963	180.101	-3474.6
168.868	-385999	180.505	-3464.28
169.119	-461208	180.909	-3174.3
169.371	-547988	181.313	-632.796
169.623	-600947	181.717	1416.54
169.874	-639205	182.121	1931.58
170.126	-691038	182.525	2042.73
170.377	-715763	182.929	1087.21
170.629	-713394	183.333	-1530.18
170.881	-708711	183.737	-927.986
171.132	-706196	184.141	3044.85
171.384	-693128	184.545	3362.07
171.635	-664202	184.949	463.72
171.887	-645802	185.354	-1847.9
172.138	-630241	185.758	-2278.55
172.39	-587092	186.162	210.013
172.642	-538556	186.566	718.516
172.893	-504515	186.97	-1772.39
173.145	-465125	187.374	-1555.22
173.396	-423497	187.778	-1571.75
173.648	-390548	188.182	-1251.11
173.899	-367916	188.586	271.592
174.151	-360587	188.99	741.206
174.403	-345658	189.394	2394.73
174.654	-317610	189.798	3637.11
174.906	-297501
175.157	-282139
175.409	-253721
175.66	-222064
175.912	-218221
176.164	-214014
176.415	-184151
176.667	-163456
176.918	-148300
177.17	-131756
177.421	-122609
177.673	-114009
177.925	-120692
178.176	-116586
178.428	-79053.8
178.679	-52156.2
178.931	-58244
179.182	-53872.7
179.434	-25257.3
179.686	-30917.2
179.937	-67950.9
180.189	-63331.2
180.44	-29510
180.692	-21334.8
180.943	-40265.3
181.195	-54884
181.447	-51584.6
181.698	-40052.3
181.95	-14471.2
182.201	-656.09
182.453	-11817.7
182.704	-14704.8
182.956	-10164.3
183.208	-13405.6
183.459	-10018.5
183.711	-16536.5
183.962	-27454.5
184.214	-17059.7
184.465	-15806.1
184.717	-21663.4
184.969	-18689.2
185.22	-24181.1
185.472	-29163.1
185.723	-17674.4
185.975	-5688.44
186.226	-4886.85
186.478	-4543.23
186.73	-3706.79
186.981	-12328.7
187.233	-11648.9
187.484	9399.26
187.736	29998
187.987	26812.8
188.239	3529.01
188.491	-2899.05
188.742	-12070.2
188.994	-24163
189.245	-13114.2
189.497	-12100
189.748	-12348.3
190	-5867.35

## Sheet: Figure 1c
Figure 1c (time-dependent trEPR spectra in arb. u., averaged over 200µs)
Me-(DPH)3
B (mT)	trEPR_1	trEPR_2	trEPR_3	trEPR_4	trEPR_5	trEPR_6	trEPR_7	trEPR_8	trEPR_9	trEPR_10	trEPR_11	trEPR_12	trEPR_13	trEPR_14	trEPR_15	trEPR_16	trEPR_17	trEPR_18	trEPR_19	trEPR_20
201.01	-2032.64	-477.496	-4675.18	-81.8674	932.771	-2761.08	-1825.96	-2758.91	3434.59	4371.74	-1141.58	291.746	451.465	70.8248	-756.309	2254.44	-205.43	-628.642	-1044.6	-3188.45
202.013	1832.39	-1504.39	1192.02	904.312	-531.235	240.04	-1138.75	-224.876	-1613.14	-60.0493	-919.199	-1840.59	-2985.27	-2619.44	-3164.49	-1442.08	1982.25	2496.59	-2874.06	1730.26
203.017	-308.798	-2851.9	-1650.16	-3482.29	-2313.27	-165.494	-3246.36	-2602.14	-2589.83	771.444	-71.3877	-2958.73	-1662.87	-172.026	991.094	-5833.5	-1925.88	2444.84	-2894.07	-1249.94
204.02	2924.64	1876.26	1756.14	941.334	5009.04	6804.79	5718.38	3836.71	3545.26	5282.56	2838.23	2438.84	-383.602	1461.5	3450.54	4626.29	2501.7	2226.4	4280.47	2115.52
205.023	981.694	1279.16	-1664.9	-1580.05	1046.07	2934.35	2826.63	3466.8	-1974.62	1860.16	3859.49	-1291.36	1690.19	773.691	1474	921.856	6182.57	3831.75	3820.56	813.462
206.027	-2312.11	-1233.12	3677.68	534.458	-2339.66	-126.326	3093.7	1295.91	1283.8	2157.89	3198.1	2308.97	823.609	-2851.81	-7005.57	-388.522	-2036.81	-1217.06	1305.33	964.551
207.03	419.083	686.756	1653.6	-173.585	1110.33	-792.008	1613.69	2912.1	-1389	16.8316	1446.05	154.912	-3621.4	-2082.87	1006.71	-2330.86	-3058.14	2234.39	-103.027	1108.43
208.033	-1401.58	-1839.19	1384.53	-870.659	-740.875	1177.03	721.495	-2306.68	-556.304	544.342	-1365.02	-2601.67	-2842.85	-1777.43	-605.802	666.184	-70.6904	4154.69	-610.188	-3800.61
209.037	-237.601	-1731.65	-1648.06	2706.82	841.077	1304.86	254.359	-2331.3	2780.99	4454.65	-2116.17	-3507.92	-3591.24	-2065.58	-98.5239	-2056.54	28.1434	294.405	719.798	1615.49
210.04	2297.35	-2169.21	-4952.2	-2639.51	-2743.35	-3542.23	-4841.58	-5013.48	-2664.28	-2205.2	-5532.03	-2347.68	-3283.97	-2702.8	-5240.75	-3500.87	-4065.96	-5482.67	-6555.52	-5723.81
211.043	-4078.1	-1624.29	2158.47	-3139.78	-5196.74	-600.715	-2951.9	176.614	-2474.37	3580.76	733.227	-2258.76	-2058.09	-1100.45	-2287.24	-2782.2	-1323.3	1218.66	327.067	1580.51
212.047	-866.809	-2363.31	-1014.25	817.531	-1101.33	884.808	2372.13	-1983.83	-1042.6	-216.03	3072.42	2048.99	-1552.83	-2826.2	1607.46	-123.343	-2339.41	-1975.92	-260.64	1359.93
213.05	-1584.61	-994.916	-3715.62	-3027.05	-4329.73	1568.68	-1869.97	-4540.17	-3410.65	-1844.15	-1208.5	-3415.74	-1682.66	-890.159	-2841.93	-5951.66	-1550.37	-1992.05	-5373.04	-4415.42
214.054	3305.42	2585.96	-2353.03	-3404.08	-1472.83	-2205.52	-5596.55	-1154.4	611.221	-726.02	-2669.86	-1462.33	-1966.59	-1491.48	-3129.22	-3185.94	-1955.13	-1740.58	-994.308	-2949.61
215.057	2190.96	-897.004	3216.84	446.147	3259.76	3094.29	-39.6501	912.939	4067.85	721.584	342.393	1020.19	1554.09	-1556.95	283.649	-1672.3	1544.88	1675.25	484.264	3187.24
216.06	515.043	3459.98	1896.49	-937.408	-1330.34	3081.56	1757.68	-702.758	1963.26	3089.99	61.1467	-246.879	-1636.11	3187.6	-223.319	704.197	3077.09	2665.78	-380.121	54.4782
217.064	3152.86	-811.975	2265.18	1000.59	1938.02	2689.75	1073.52	484.428	-1457.41	1418.06	382.648	-2507.13	-2162.23	-1017.76	-319.869	3285.27	-1216.8	-1132.69	-1826.61	-1981.89
218.067	1592.96	2215.33	3056.86	634.442	-2098.32	-924.441	27.3466	123.262	-1758.97	-1438.04	-1278.31	-2908.06	-3596.61	-3353.38	-73.5863	-1221.52	-2994.54	-1102.3	-789.535	827.804
219.07	3081.37	-829.977	-844.929	-1380.29	-229.16	197.061	-2568.85	1.15701	1815.84	779.659	-1073.15	68.2969	1612.09	265.972	-2231.35	-209.663	-1806.44	559.802	-3889.44	401.671
220.074	1725.62	-587.518	-2311.76	-120.997	-46.7888	-203.327	205.736	-1178.27	-1913.31	717.304	1747.63	1157.65	-1223.14	979.598	1424.85	3440.04	-610.998	117.336	189.08	4221.35
221.077	1778.91	-1226.44	-1298.99	832.335	2474.02	382.642	-155.866	-86.0248	1864.48	3680.02	2638.9	3746.14	3362.19	-2264.29	165.512	3083.9	2617.59	1024.84	993.602	2508.81
222.08	-678.148	1390.34	3091.41	-530.263	275.834	1147.67	1062.15	-1448.65	1919.44	1659.34	-1190.76	1263.26	1430.01	1194.7	-1580.19	-1518.24	-2256.54	1999.89	-2336.11	-1451.63
223.084	-3004.09	-3125.25	-1388.53	-1322.17	-1305.29	1634.87	-38.8634	-1451.69	-3245.14	-4260.62	-3118.73	-4440.93	-3968.48	-4978.83	-2596.63	-4050.31	-3187.66	-4487.91	-2272.87	-5943.08
224.087	741.33	-1416.64	-3394.54	-3498.34	-704.15	794.385	2335	3026.49	2225.2	3789.23	1273.34	-2132.93	-989.281	-481.457	1775.66	-3666.15	-2654.06	-3637.56	1663.31	1366.18
225.09	-2962.51	-1855.91	2300.08	343.997	2377.28	1552.86	-1379.93	-146.81	2100.81	3289.25	2838.19	3715.49	3466.26	1967.87	-685.078	-1194.31	3542.7	3595.92	-433.758	-783.283
226.094	-2728.26	-1979.03	1649.4	-2331.2	-1368.48	2754.89	-1107.98	-973.215	921.111	2938.14	-1927.32	-3041.95	-712.543	-241.798	-1311.35	-522.354	-149.737	-538.53	-1533.02	-2991.86
227.097	-2381.85	-844.782	-180.021	-1586.19	-2452.4	2276.49	3589.46	-1968.77	1406.09	1088.61	-3107.96	1368.13	-902.348	-1833.38	-1422.39	-199.055	-1875.84	-590.677	-2327.14	-1628.11
228.1	-1175.3	-138.675	-2427.76	-4121.02	-931.071	-708.06	1584.11	-2719.4	-4657.37	-22.3439	1701.35	-1879.16	-4201.88	-2046.33	-13.4909	-933.561	-1470.48	-932.174	-640.936	-3328.87
229.104	-2792.85	-1313.14	-2023.97	314.111	-581.775	2048.52	825.532	5.82835	689.444	963.947	1627.22	-232.335	-687.084	-56.7582	-2072.13	1297.35	1887.99	139.998	-3596.18	-472.183
230.107	-221.927	3081.71	5758.99	2657.81	3185.59	4860.39	3328.75	2439.75	-592.546	4290.51	4870.6	1173.15	-427.723	6601.69	4239.92	2906.64	3292.65	1659.29	348.466	-291.332
231.11	2840.29	17.822	-3312.36	-2569.35	-1330.56	-4362.88	-2681.84	-3088.04	-2180.71	-1942.63	-1508.07	-3826	-2887.51	-3856.15	-5301.58	-4174.36	-2735.42	-2015.17	-1068.9	-3029.06
232.114	-1264.52	-1325.94	-3726.71	-2367.22	809.261	-24.937	-2461.11	-891.36	3477.74	1060.95	-3014.44	-733.74	-3360.73	-5867.49	-4474.8	68.7518	-4579.83	-5213.38	587.003	-1178.32
233.117	2268.8	893.508	-3303.65	-853.781	-652.402	3377.77	-679.747	-964.187	-1415.66	1512.56	480.008	-832.678	329.284	-3456.1	-3925.46	-3414.85	726.311	-690.859	304.209	-317.084
234.12	137.779	-1620.46	-986.185	-3741.24	-2763.53	1777.64	-986.669	278.803	-1919.87	-1096.58	808.731	-554.582	1396.08	-2321.46	-2203.29	-1331.39	-4155.83	-2605.69	-192.988	-2651.84
235.124	-573.847	-3535.19	-2207.37	-3466.72	-4167.35	-586.42	-1041.4	-5706.84	-2180.02	823.785	1290.98	-2601.35	-2868.17	-3532.29	-3213.59	-12.1164	-868.802	-2583.78	-3519.14	959.416
236.127	464.737	556.913	-749.968	-1581.87	-2509.3	-1378.19	3088.98	1610.61	-2295.49	258.255	1504.06	-5579.04	-3699.44	-2320.3	-138.29	-2467.76	-1798.65	-4946.87	-2735.1	-3254.52
237.13	12.0103	4632.62	2713.71	-2753.09	482.632	4159.09	403.127	-2872.29	-2440.48	1114.29	101.165	-1892.85	-3013.43	-2423.26	-1307.78	-2368.52	-2014.06	-633.353	-1507.33	-3882.03
238.134	-2557.22	-893.127	-1971.1	-3520.76	-3887.28	-1629.56	1550.76	123.55	-4360.35	-2892.03	-3364.05	-4281.16	-2665.48	-1620.93	-3403.75	-3740.16	-3046.17	-3205.29	-2279.91	-10606.1
239.137	-2359.23	-3241.88	397.168	-17.3248	-2057.87	-616.867	-2517.39	41.3532	1626.9	3240.79	-3634.3	-736.519	-1714.3	-3071.75	-4156.29	2820.29	-2442.94	-1408.24	-3620.21	-3568.59
240.14	-4887.22	-2756.56	-5408.92	-3382.61	-1695.32	-2016.06	-5603.03	-287.173	819.274	-412.907	-266.265	-833.914	-2156.7	-1948.75	-1532.28	1477.52	-2431.9	-4926.16	-3603.67	-2429.05
241.144	-138.668	-356.951	508.559	22.0432	1146	5193.28	4779.81	2631.13	2214.08	2756.87	219.624	3874.9	1561.56	3133.13	4024.79	-56.0798	4012.14	4959.96	3001.03	3388.17
242.147	-1680.12	577.261	619.949	-3055.47	-3337.88	-350.462	-2403.72	-187.584	-2843.5	250.176	-1981.89	-1781.1	-365.258	-182.185	-1654.2	-3526.61	-2779.45	-1845.95	-2164.89	-2044.83
243.151	4246.53	4152.65	4474.69	545.122	2558.14	2209.11	388.804	2415.88	656.294	226.786	283.791	7054.46	-353.948	-2709.24	1396.58	2353.21	2291.17	1019.99	2366.42	2863.14
244.154	-668.913	2015.91	-1548.21	-3459.75	2546.15	3188.62	-2274.05	-1498.03	882.94	3054.3	-1590.2	87.2375	427.949	-1233.73	-899.041	-285.539	3.76948	92.1119	918.775	1722.98
245.157	-4509.11	-1841.64	-3608.07	-4241.05	-251.45	-962.575	-1473.21	-2827.8	-1894.6	1334.63	746.639	-3246.9	-3328.93	-973.405	-2347.02	-4191.55	3013.4	182.121	-570.431	-2927.73
246.161	1246.41	4787.59	1814.84	-3433.55	1242.38	955.996	-844.846	-2100.35	-1139.01	1983.46	463.127	-1796.16	-1165.76	-430.555	-403.24	3746.19	2507.75	-1585.97	2301.44	3520.38
247.164	1593.41	807.916	3144.38	-3193.54	-737.975	1604.75	2781.27	615.324	-685.027	2566.08	4119.02	3170.82	-2865.52	-321.148	191.938	3.94924	746.727	-1984.34	-1975.74	-1230.14
248.167	1802.07	-944.215	-1727.42	-1922.38	-2658.03	-389.839	1249.6	-3534.08	123.776	-182.612	156.77	1520.88	-2160.5	-3183.53	-2194.13	-1995.69	1955.58	1851.56	-2281.83	1020.83
249.171	-3138.83	-1803.46	3768.95	1305.21	147.749	-942.357	-1034.26	1772.44	1681.01	978.295	-512.656	652.637	-154.049	-1284.82	-1563	-1889.66	-154.916	-1387.81	-567.615	-170.595
250.174	412.152	248.244	-1800.66	2018.69	1076.53	52.5629	-2284.92	165.543	-1447.93	-211.407	-1826.95	1228.77	-719.873	-3288.54	1362.6	-146.18	-1305.99	-1467.98	-617.98	-3292.53
251.177	-4497.78	-3988.54	-1796.7	-6276.27	-6509.33	1363.17	1562.14	-3530.15	-6009.86	23.8371	-3932.2	-4218.94	-1804.25	-1181.8	-1227.67	117.685	-477.75	-3798.55	-2129.52	85.4957
252.181	-1683.34	-307.93	1855.21	1214.13	-2895.36	-2641.74	-182.454	-2378.78	-3408.9	-2342.24	1747.94	-1228.77	-1161.66	815.358	-712.673	-2463.1	-122.891	3392.45	704.49	-2426.06
253.184	-831.029	-779.174	-3954.54	-2894.94	-106.699	-5255.16	-3553.22	-1107.45	-1009.53	-1102.06	-76.8295	-2591.65	-2783.75	-4066.81	-4462.79	-4992.14	-5156.62	-897.966	-1975.44	-3577.69
254.187	341.536	1468.29	-1473.37	-1186.1	-1483.62	-273.502	859.54	-41.9426	996.29	97.5595	1215.03	-2424.69	-158.008	-804.927	1792.36	-1162.1	1473.5	384.468	-1295.43	-31.0644
255.191	-1650.03	-3197.18	-3143.28	-2565.94	-2709.94	-3033.05	-3372.32	-2174.87	-1971.8	-180.602	1222.87	-1392.27	-5743.67	-1928.55	-4345.19	-1766.6	-3675.78	-2440.7	-504.143	-1884.29
256.194	-3126.32	-2717.64	-4000.12	-3491.65	-2261.62	-3522.68	-4599.02	-2506.36	-2979.61	-4654.03	-3610.82	253.012	-3735.98	-4810.94	-3815.96	-4525.91	-2713.25	-3168.55	-1409.51	223.622
257.197	710.624	1924.61	1408.03	-2628.24	-4031.53	-1910.63	-366.434	-2127.44	-2956.9	1104.17	-286.404	-5153.16	-2445.77	-2897.3	987.326	-3377.85	-1769.89	-313.032	-522.702	-3685.94
258.201	2955.95	1889.56	1606.33	-137.033	-2012.07	1400.54	-601.523	876.183	-1119.87	1128.81	357.409	1204.73	-501.888	1106.32	-705.162	-458.484	438.705	-740.005	-1174.25	-1281.97
259.204	-3463.69	-3664.5	-3184.92	-5889.11	-6256.34	-4879.17	-5714.32	-321.627	-1511.22	-4791.92	-4977.91	-3720.77	-4394.88	-5108.2	-3056.22	-1429.34	-852.365	-1446.85	-4306.01	-2667.56
260.207	-11884.2	-15325	-16836.7	-17458.4	-15102	-15560.6	-12395.3	-12929.5	-10506.7	-11285.5	-11169.2	-11896.3	-6870.91	-3020.6	-5667.57	-6030.85	-4197.03	-4182.18	-4098.06	-2205.96
261.211	-38158.5	-44783.6	-44274.3	-43387.7	-40649.4	-34052.6	-32431.8	-27308.7	-25893.7	-23303.3	-17983.5	-16730.6	-20193.3	-18946.9	-13306.8	-15060.6	-12911.3	-11319.6	-9817.03	-10192.6
262.214	-50916.5	-60740.6	-65024	-61596.8	-57227.4	-50254.3	-45098.7	-41126.6	-35865.8	-33040.1	-29708.3	-25635.9	-24314.3	-22495.4	-19730.1	-18840.4	-16903.1	-13777.1	-14199.8	-12646.3
263.217	-55900.5	-66085.3	-71198.3	-66542.8	-59587	-55749.2	-46761.4	-43852.8	-39185.6	-35958.5	-34399.6	-30221.9	-27036.2	-19534.1	-18353	-17010.8	-14006.8	-12457.7	-12114.6	-11132
264.221	-57848	-67879.9	-73459	-70857.3	-61899.7	-60241.3	-56328.2	-48369.5	-41902	-37689.9	-39052.8	-38756.4	-32664.6	-29313.9	-24227	-23748.1	-22545.9	-24885.2	-19255.2	-19760.6
265.224	-57809.7	-73593	-69844.7	-67376	-62649.1	-57563	-52624.2	-48897.8	-45373.3	-41987.4	-38496.6	-32359.8	-29673.4	-23281.4	-21155.6	-18574.1	-19181.2	-20524.6	-16470.6	-13610.7
266.227	-59686.9	-67498.9	-69773.3	-68510.4	-64032.6	-57222.8	-49908.8	-47894.1	-42340.9	-35639.5	-35297.2	-32364.4	-27607.4	-25024.2	-22995	-21005.5	-21806.8	-18952.2	-18006	-17305.6
267.231	-58984.8	-66212.8	-66317.7	-68372.8	-64288.9	-55224.6	-48574	-48823.1	-43532	-35389.6	-30641.5	-29474.5	-25425.4	-20841.2	-20941.1	-21012	-19039.7	-16071.7	-16611.8	-15581.4
268.234	-57958.2	-67605.5	-72069.2	-65502.3	-58007.5	-53158.4	-51349.7	-46749.9	-43112.3	-38137.1	-32202.6	-28868.8	-26950.2	-23336.8	-18009.7	-22166.4	-19418.7	-17260.9	-12452	-13097.6
269.237	-60896.4	-72798.1	-69711.9	-66400.5	-65494.5	-56399.7	-56112.1	-48733.5	-41916.4	-39972.2	-34022	-31803.2	-29786.5	-27889.8	-27168.2	-24384.8	-22624.1	-15302.3	-16089.3	-17903.1
270.241	-54523	-66121.3	-67047.2	-69777.1	-62730.4	-55581.4	-52289.8	-43577	-40921.4	-36728.2	-37336.6	-33253.4	-24643.4	-22420.5	-23261.2	-19364.3	-17813.4	-17262.1	-19149.9	-17908
271.244	-51018.5	-64707.6	-68389.3	-67888.5	-61855.4	-52133.5	-48499.6	-46736.6	-38723.6	-32697.7	-34261.3	-29714.5	-27103.6	-27782.7	-21374.1	-21401.8	-15789.8	-14454.2	-13897.4	-14220.1
272.247	-53785.8	-64276.2	-67558.2	-60760.9	-58110.6	-56088.3	-49718.1	-45830.7	-42708.2	-39737.9	-35631.8	-31554.2	-31584.3	-29033.6	-23307.5	-23524.6	-21965.5	-18515.7	-19192.4	-16084.9
273.251	-49991.3	-60517.1	-63037.4	-60232.2	-56983.3	-51097.1	-46569.2	-42385.1	-35898.2	-32852.3	-30802.2	-28476	-22402.2	-26024.9	-24135.8	-20858.6	-18925	-14573.6	-14874.5	-14058.1
274.254	-54358.7	-63614.3	-62306.6	-64613.5	-62823.9	-55062	-49300.8	-44387	-42549.9	-33262.1	-29298.7	-28757.5	-28468.1	-24573.1	-21152.4	-17618.1	-16888.9	-13916	-13453.8	-15378.6
275.258	-49708.1	-61125.8	-62365.6	-62428.6	-57096.7	-50013.9	-44315.6	-43993.4	-38523.8	-34406.6	-32246.3	-28913.2	-23343.8	-23984.6	-21736.4	-18746.2	-18339.1	-14806.3	-17351.4	-10755.4
276.261	-50818	-61848.9	-60699.7	-63293.3	-52892.8	-47918.8	-44944.5	-43925.7	-39101.8	-33761.2	-31029.6	-30457.4	-27977.6	-23395.4	-22575.5	-16389.6	-15811.3	-15780.8	-16997.3	-14707.6
277.264	-49076.7	-60656.5	-65473.5	-65183.3	-59479.4	-51195.3	-47079.3	-46050.8	-38673.9	-33860.7	-32899.9	-26803.3	-24732.3	-24379.7	-19675.6	-17557.7	-15021.9	-18276.7	-14074.2	-13706.7
278.268	-55002.8	-64258.6	-62482.8	-58451.1	-57498.6	-47561.4	-45325.4	-42433.2	-41147.3	-33696.5	-30849	-26418.4	-26985.2	-24266.7	-20857.2	-19485.1	-20076	-19827.3	-16803.4	-16370.2
279.271	-49484.4	-62139.7	-58986.5	-57121	-56599.5	-49778.1	-45093.5	-41489.4	-36995.5	-29874.6	-30110.1	-27795	-24923	-22850.6	-18115.1	-17572.4	-17384.1	-14480.5	-12216.8	-11784.7
280.274	-47639.7	-58646.9	-56939.7	-58215.1	-52552.1	-49266.6	-44617.5	-41038.8	-35057.5	-31181.9	-29763.4	-28575.4	-27175.9	-18776	-17434.5	-18063.9	-15009.3	-13672.9	-12001.5	-10710
281.278	-46754.4	-58168.6	-57062	-59803.9	-53589.8	-46257.4	-47689.7	-40186.3	-37693	-28215.1	-26952.1	-26082.6	-21109.4	-19918.9	-14377.4	-15160.6	-12479.1	-12862.5	-10844.8	-10615.1
282.281	-49487.5	-54890.3	-58949.4	-54593	-54986	-50650	-45223.5	-43151.2	-37930.7	-30210.4	-29644.1	-28722.6	-26124.8	-20826	-21658.4	-17173.9	-13924.2	-12152.5	-14677.9	-15179.3
283.284	-45942.4	-57748.2	-55107.5	-51715.5	-50284.4	-49092.8	-45009.7	-42889.6	-38104	-35329.5	-29069.7	-25673.2	-27190.9	-25216.4	-20094.6	-21668.1	-20950.5	-17839	-17141.7	-16778.7
284.288	-39177	-46198.9	-47958.1	-52743	-47466.7	-44714.6	-42168.9	-39125.5	-32250.9	-28480.2	-29350.5	-24726	-21043.8	-20117.7	-17184.2	-15035.7	-18028.4	-14776.1	-13277.8	-9077.82
285.291	-32047.8	-41271.4	-46974.5	-45641.2	-42945	-40645.9	-35455.1	-36402.2	-33921.6	-26039.4	-25366.7	-22753.8	-23991.9	-21282.7	-19544.4	-15908	-15214.5	-12851.3	-14497.6	-15976.5
286.294	-8231.99	-20742.3	-23871.8	-26192.9	-27584.6	-23733.8	-23367.2	-20977.4	-21644.7	-16601.7	-16177	-16355.2	-15772.3	-14714	-10301.1	-9051.77	-8251.13	-9334.11	-6140.79	-4920.41
287.298	26335.5	22392.3	15304.1	9652.55	7676.91	7891.81	4801.71	1211.52	1897.27	1405.54	1168.74	-2311.73	-2548.6	-32.1324	-1147.66	-4251.93	2177.94	1956.95	-130.008	2150.16
288.301	44540	42459.7	36497.1	29297.5	26517.6	17604.3	11947.7	9582.65	6648.77	7246.12	6440.54	4248.41	2127.71	2192.44	-1565.68	-1854.9	890.463	1214.6	553.767	-173.765
289.304	42996.6	48568.9	44439.2	34780	29649.6	25688	22706.2	17269.9	14210.2	11369	8055.29	7070.4	6841.19	6883.62	5443.08	4044.34	4990.99	3848.22	2681.62	4583.71
290.308	44268.3	48170.1	47272.7	36813.8	31995.5	30337	24148.1	21305.4	16563.2	15478.8	16065.5	10354.5	3503.63	4646.93	5166.83	5919.57	5398.08	6886.62	5717.87	3868.3
291.311	39744.2	46085	47036.1	35517.6	33751	27557.9	22133.4	18739.1	20256.7	14058.2	12271.2	10225.6	10228.1	4858.65	6584.19	5148.96	7017.18	5762.38	4606.48	6805.67
292.314	42484.2	47253.6	46790.1	41158.4	37586.8	32993.6	28648.2	26024.2	21689.9	18272.1	14857.9	12595.5	8401.8	8581.09	10006.7	8189.04	7720.35	4271.97	6404.14	8467.64
293.318	41353	47555.2	49209.5	45997.3	39306.3	32959.3	28843.1	24100.5	18739	20132.1	18356.8	11752.8	11541.8	8181.91	8685.38	9968.64	5023.57	5733.34	8717.05	6271.45
294.321	48386.6	53998	50991	48295.2	42128.8	38009.3	31836.2	26067.5	24571.7	25055.6	20821.1	20895.2	17052.4	17448.3	12970.9	10358.7	13031.7	13135.7	12333.7	12925.3
295.324	44316.6	51049.1	50155	48753	39210.3	33505.2	31798.1	30999.4	23457.5	16389	18168.9	18809.1	16451.6	13110.9	14725.9	10874.3	13359.9	8637.28	8471.26	11359.2
296.328	47038.5	53838.6	52655.6	43001.1	42312.5	40678.4	33315.9	26062.7	23612.1	25300.7	21500.9	19113.4	18648.3	12692	13548.3	12495.4	13778.8	11359.9	8565.84	10688.5
297.331	49481	52656	51041.7	47242.3	44671.3	36613.4	32472.9	32542.1	28439.5	26466	21590.7	22471	18034.5	12769.8	14681.6	11424.2	9359.79	10172.5	9723.49	9935.55
298.334	44174.7	56068.8	53219.5	48874.1	43284.8	38335.2	30437.5	25723.2	24608.7	20806.4	16971.1	15302.4	14378.3	13713.7	8744.57	5338.23	8666.84	5134.61	5905.2	7018.59
299.338	50239.9	55527.3	56431.6	55440.9	47288.2	36328.7	32937.7	29819.5	26235.7	24290.7	21805.5	21428.4	17219.9	16712	17178.2	11368.9	13301.5	11785.2	11913.3	12411.9
300.341	51101.6	59528.5	61600.5	56182.2	51854.5	50058.5	38139.9	35427.9	33740.2	30219.1	23882.6	22286.5	19798.4	18044.9	18399.2	16984.5	17028.3	17174.2	14929.4	14104.1
301.344	52341.5	61916.8	64377.7	58306.2	51477.5	48350.9	39637	39489.6	34470.1	34852.7	31240	23700.6	22718.6	23454.9	19724.2	17450.6	13741.2	15713.9	11647	12108.1
302.348	53082.5	63501.2	62393.1	59141.3	53538.5	51262.4	43551.1	39392.6	34422.3	33414.1	30705.4	22119.2	21564.3	18656.7	18320.3	19638.7	17378.3	17344.3	15586.9	14988.7
303.351	59033.4	64266.7	61623.2	59741.6	53205.8	51158.7	44297.5	40717.3	35327.2	31091.7	24559.8	24331.4	22862.1	20636.4	22378.8	19409.2	16828.9	14815.2	14475.2	12721.3
304.355	52683.1	65467.6	67057.3	65947.9	56560.4	52016.1	45738	39310.8	36265.9	31105.3	28278.7	23480.8	19839.8	17908.9	11998.5	14012.1	12257.2	11492.5	10831.6	12425.2
305.358	59396.8	70694.4	72257.8	65493	56059.6	54305.2	49217.2	42800.2	38470.5	32949.7	31557.7	28077.4	24468.8	24631.5	21798.9	18321.6	20328.7	19326.1	16226.4	12714.3
306.361	62237.4	71925.4	72479.7	69360.2	65696.8	56168.8	48200	44398.2	42820.5	37761.2	30651.8	28377.5	27480.1	22262.6	22540.5	23024.2	21000.3	16966.9	14523.1	15149.3
307.365	66388.7	77878.7	78167.3	70523.6	62825.6	61298.8	55812.9	47535.7	44889.6	40710	36080.6	31882.1	28381.9	27644.2	24777	22174.6	17359.9	18290.3	16851.6	16188
308.368	68440.6	80027.8	80995.7	73911.3	68714.2	62512.6	53663.4	53731.8	46351.1	37457.5	33247.3	31511	29465.3	26566.9	25408.8	22682.8	22071.1	20851.1	18965.9	18746.1
309.371	74509.8	84209.1	87090.9	80631.4	72545.9	69364.6	60811	55461.8	51055.8	46680.8	38829.5	34806.6	33209.6	30862.7	29298.5	26671.8	26132.9	24077.7	21391.2	19008.7
310.375	81629.2	90887.8	92898.3	82824.2	75629.6	70868.2	63195.1	58569.7	50605.7	45744.9	41243.8	38504.7	32078.4	28788.2	28780.1	26714.5	28851.3	28139.4	23712.5	21466.3
311.378	84417.8	97332.2	99493.7	87798.9	80210.8	76293.5	67425.3	58979.1	55406	53880.1	45921	39433.7	36714.4	34529.8	33469.2	24223.9	23649.6	25084.5	22311.9	17053.3
312.381	88193	101284	103284	96741.5	91949	83296.5	72631.8	66295.4	56482	52933.1	50177.6	45314.6	41987.1	37497.3	34723.8	31077.7	25204.2	25192.4	23922.2	22851.3
313.385	102955	117412	116831	112493	101868	94971.8	83531.2	76579.5	67698.9	64183.7	57871.4	49927.5	44243	43074	39733.8	35701.2	32451.1	28666	31904.3	28053.1
314.388	114159	134827	134963	127593	119621	107632	98092.2	90839.2	76582.3	71220.2	64915.4	59159	55392.8	49132	45905.6	42665.9	40932.2	37803	37610.8	35972.7
315.391	125157	152623	154034	146835	136086	126439	114351	101113	91201.6	85160.1	74055.6	63591	55467.7	54560.9	52142.5	46744.4	40402	37156.1	34758.6	31835.3
316.395	116632	138090	144171	129002	120703	112160	99062.3	88612	78361.9	72617	66814.4	57986.3	52411.5	48667.3	44802.6	42891	37875.6	37944.2	36214.7	31797.4
317.398	84911.5	102556	104541	98130.7	93740.5	85765.7	78968.8	69885	60969.2	58114.8	51254.8	46122.2	40658.1	41011	37576.6	35218	29334.1	31371.4	29012.1	24863.7
318.401	64045.9	79376.6	80985.8	76767.4	72600.3	65212.3	59968.7	55347	50780.2	41861.1	40293.1	37963	32264.6	28814.2	27856	25985.4	23366	22092.9	20997	19134.7
319.405	50591.3	66376.1	71976.1	65972.5	62389	59678.2	50430.1	43788.5	41599	37426.7	34725.6	30299.9	24636.2	17997.6	18688.6	17948	17301.7	17240.8	15777	15279
320.408	42469.1	56755.8	61591.1	59403.3	55033.7	49865.2	45121.6	43372.9	40623.4	33707.1	32964.6	29183	23425	23485	19924.4	18533.4	14738.8	13955.2	11898.6	12074.6
321.411	42377	48648.4	54478.6	53006	47592.8	46606.9	36643.7	35793.8	36894.7	33322.4	29682.2	25322	23138.4	21733.8	17271.3	17843.4	16215.3	13366.1	10795.9	10948.9
322.415	26715.7	39716.1	45694.3	45148.6	42347.3	41922.8	37267.4	34914.2	30465.9	28916.6	25421.2	21764.8	19354.4	18584.1	18939.5	18217.4	13796	11449	11786	10390.6
323.418	29119	37251	43021.4	42323.8	41877.6	37034.9	31237	28245.5	28734.4	24414.3	22529.1	20207.8	17165.3	18376.1	17057.7	16607.7	15710.2	14017.5	13024.8	15085.6
324.421	19103.6	31101.7	35596.6	36588.2	33147.4	34834.3	32375.2	31054.6	26489.9	23226.1	21295.8	19608.9	18401.1	13329.3	15436	14273.1	11719.4	11787.8	10360.9	6881.41
325.425	20942.2	29539.1	32058	29373.7	30564.2	28713.4	24034.5	23826.6	21496.8	19833.2	18138.6	17733.2	17206.3	11648.4	11542	10268.8	11853	7784.62	8740.38	11785.6
326.428	19079.3	31226.6	33242.6	32527.4	33390.2	27248.1	29529.3	26574.5	24478.5	20514.6	20780.1	19122.9	18985.4	15671	15407.3	13386.9	11765.4	12323.5	9253.33	9496.9
327.431	15943.8	23275.8	29357.2	29527.9	30585.7	27421.8	21002.3	19540.5	16085.5	14811.6	11611.4	12946.8	11397.1	5694.55	3991.88	5466.51	5612.78	3088.16	5759.13	4464.62
328.435	23968.7	27672.5	30357.4	30865.8	25248.3	26199.6	23380.1	22140.8	18278.5	14404.4	13736.8	16299.7	9353.21	8221.64	12723.9	8907.24	8454.17	7882.51	9349.37	7421.05
329.438	32041.6	37281.9	37108	32314.4	28840.2	26476.2	22451.8	19599.2	17856.8	16301.2	13381	10678	9083.05	11545.8	7822.92	8283	8522.78	7155.06	5965.51	4974.94
330.441	39912.5	37730.8	37464.5	34523	27932.2	24265.2	18930.8	20210.8	10800.5	8884.13	8004.75	6778.49	5881.14	2106.26	4421.17	2040.15	3011.51	2702.42	1801.66	-175.058
331.445	52365.1	51205.7	46122.8	39201.2	31685.5	24442.6	21214.2	19660	14093.9	12540.1	9725.51	9850.91	8135.98	7797.76	9871.61	7045.73	5046.11	2821.67	2230.31	1075.98
332.448	55573.4	56832.2	47537.7	41519.5	34244.2	29118.2	27019.8	19633.1	16054.3	13878.3	14039.4	9408.6	8117.53	8727.63	10790.9	8647.16	6822.29	7056.78	6439.15	4783.27
333.452	59826.4	55370.6	44074.5	36896.2	32335	25939.3	22351.8	20373.2	15762.2	14539.1	6452.96	8424.87	11798.5	9247.84	7961.06	6936.3	4760.76	4464.85	3182.75	3738.57
334.455	58883.8	51277.4	43762.2	36717.6	31412.7	20916	16967.9	12430.2	11346.8	7062.2	8613.28	5941	6018.02	5870.9	6426.61	6364.17	1823.56	680.685	2159.13	4144.81
335.458	49562	41855.5	36678.8	27500.4	22251.5	16766.9	13206.9	8327.71	6051.63	3826.95	3083.84	4657.51	2586.53	-603.008	654.019	429.699	-7742.58	-829.052	-959.848	-3443.42
336.462	42362.2	36647.7	31060.7	25207.5	16466.6	10750.5	8815.22	9582.43	3253.58	3274.21	2951.45	1977.66	-743.001	2148.14	5692.22	1198.19	1410.67	-387.999	1991.65	836.646
337.465	36912.6	34024.7	23191.4	17260.7	16441	10757.1	4504.56	2624.83	947.791	1989.52	452.514	1425.75	1554.48	-2599.8	-1847.14	-1665.83	558.37	-1696.37	206.449	-917.358
338.468	27697.8	21993.2	16659.8	15115	11030.5	4438.38	3057.7	3574.9	764.67	472.731	-856.005	-980.005	-2478.2	-3445.18	-450.06	-1094.49	-4913.55	-3631.9	-735.315	-2544.24
339.472	24466.3	20710.8	14670.8	10511.7	8594.56	5125.12	2518.86	2445.76	1143.08	-295.876	-33.7534	-5060.47	-4028.24	-2800.23	-4686.74	-6561.82	-1720.89	374.265	-1694.17	-2314.09
340.475	16121.2	11413.9	5997.38	1086.88	3323.57	-5182.79	-10098.5	-5867.6	-7585.79	-8640.54	-7061.55	-7159.22	-8776.72	-8040.02	-7942.61	-9000.1	-7069.97	-6453.32	-4617.59	-8873.44
341.478	10381.2	2133.26	-1100.99	-3608.72	-6845.29	-7058.39	-8351.72	-8784.84	-10664.5	-9687.83	-10279.9	-13378.2	-9445.99	-11802.7	-7133.2	-8943.31	-10723	-7185.62	-8268.66	-6937.36
342.482	9060.11	2429.75	-1218.66	-5416.13	-7306.24	-4719.41	-8889.99	-11557.4	-9187.87	-9029.88	-13115.8	-9604.16	-10336	-10540	-12007.5	-7434.83	-8463.48	-11128.9	-9543.27	-6405.37
343.485	8065.9	4394.95	-3437.05	-7002.47	-7661.26	-6697.24	-8769.21	-10071.9	-8881.18	-5695.39	-11751.9	-9593.34	-8450.03	-7515.34	-7431.95	-9055.74	-4736.17	-6319.54	-3439.81	-3293.64
344.488	-5071.13	-12120.9	-17745.9	-18073.8	-21204	-22271.9	-22260	-15088.4	-16331.8	-17907.2	-17673.1	-14721.6	-15417.8	-11714	-13178	-10385.7	-9693.39	-11096.5	-12967.7	-9204.49
345.492	-10650.4	-19749.5	-22475.9	-25421	-23674	-20706.9	-24823.7	-21389.2	-20861.1	-16857	-13041.6	-13872	-14553.3	-14726.4	-9347.02	-12872.1	-13201.6	-6570.7	-7101.22	-8810.22
346.495	-17542.1	-28412.8	-26808.5	-27675	-27830.8	-26902.6	-23285.8	-23029.7	-23164.9	-20258	-16571	-16367.1	-17198	-15598.9	-12992.7	-13588.5	-13186.3	-15020.1	-7093.28	-9604.22
347.498	-32519.3	-34876	-34253	-37676.9	-37702.5	-31758	-30665.1	-30459.4	-27041.9	-22333.9	-22920.4	-19726.9	-22967.3	-18739.4	-15696	-18765.1	-15957.5	-13517.2	-16699.2	-14312.8
348.502	-33352.3	-41056.7	-38681.2	-38030.5	-42287.1	-33971.9	-33057.4	-26786.4	-25566.2	-21316.6	-21965.1	-21241.3	-25004.6	-21624.1	-18388	-12997.8	-16159.7	-15990.8	-12391.5	-12542
349.505	-36781.7	-45919.2	-41893.7	-41864.2	-40811.6	-36780	-35436.5	-30835.9	-26798.7	-26530.2	-24673	-24645.3	-21405	-19267.4	-15284	-17213.2	-14519.4	-12536.8	-13193.4	-14829.2
350.508	-43632.3	-48267.8	-48701.2	-43083.1	-41321.9	-38988.4	-34644.6	-31360.5	-28168.9	-27885	-24050.8	-24131.6	-25266.3	-22752.7	-17713.1	-18004.5	-13097.2	-13490.7	-10315.8	-14035
351.512	-45180.4	-47384.5	-47017.2	-47390.4	-43900.9	-38222.8	-34730.1	-34163.2	-34436.3	-30338.1	-24303.2	-25178.4	-24629.5	-21051.8	-14316	-13033.5	-15454.4	-8842.95	-12444.1	-11020.8
352.515	-55198.8	-57943.9	-59680.6	-54929.5	-53687.2	-47711.3	-44894.8	-41004.4	-36424.3	-32838	-27899.3	-27770.6	-24774.9	-24987.6	-22757	-22326.7	-21759.6	-20375.8	-16908.8	-14480.9
353.518	-60344.1	-62558.5	-62471	-61292.2	-55357.8	-50165.2	-43184.3	-44610.3	-36740.5	-33195.2	-32294.7	-34542.4	-29979.1	-25783.5	-25992.7	-24004.4	-20028.7	-20201.1	-16731.8	-16411.9
354.522	-66483.7	-69806.4	-69671.2	-65633.3	-59738.4	-50579	-47756.8	-44122.2	-37198.9	-34733.3	-37297.4	-33073	-31611.7	-28639.9	-24898.6	-23639.9	-19729.4	-20638.9	-17374.1	-16114
355.525	-71741.2	-75811	-66901	-64698.7	-61494	-55355.6	-51076.6	-46210.6	-40860.4	-36459.5	-36384.7	-33334	-31804.8	-27620.4	-25452.9	-24415.2	-23513.8	-20520.8	-20675.6	-18890.6
356.528	-70238.8	-77062.2	-77914.4	-71758.9	-66414.9	-60612.9	-56728.7	-49614.8	-48188.4	-42398.8	-40710	-41075.6	-34131.6	-33334.8	-30957.6	-28824.4	-24324.8	-23478	-24286.3	-21397.6
357.532	-77572.6	-82098	-76846.5	-71436.1	-67039.4	-61084.7	-57002.4	-50296.7	-46870.5	-41673.3	-35463.2	-33913.3	-32723.5	-31212.2	-29017.2	-24179	-18935.1	-22022.6	-23226.8	-20472.9
358.535	-87680.4	-91071.2	-86293	-77479.1	-72548.7	-64480.5	-60425.2	-57039.3	-53158.6	-44486.1	-44590.4	-37129.4	-35996.5	-32920.9	-32272.9	-32183	-25391	-24958.9	-22400.5	-18668.8
359.538	-93760.5	-93301.1	-86999.5	-83646.8	-79194.1	-70079.7	-66809	-58800	-54920.3	-47901.4	-43492.3	-40146.4	-39242.8	-33862.6	-35042	-30631.4	-31398.4	-25304.2	-20687.2	-24883.5
360.542	-95030	-97432.1	-95211.2	-85169.7	-80190.2	-72546.9	-68703.6	-63314.1	-56858.6	-49997.1	-46102	-40349.8	-38226.2	-39616.9	-33737.3	-31007.3	-31123.7	-31843.3	-26708.2	-25160.8
361.545	-91507.2	-95681.7	-93831.2	-88861.8	-81838	-75567.4	-73486.6	-67283.1	-61362.9	-55799.6	-51796.5	-47515.5	-42560	-39974.6	-36194.2	-38239.9	-35305.4	-32807.2	-28892.1	-28289.8
362.548	-78987	-93377.9	-91115.3	-86740.5	-85240.6	-79327.3	-73149.2	-66099.3	-60086.4	-56937.4	-54239.7	-50507.4	-46235.1	-42118.6	-38750.2	-38983.2	-41611.2	-37808.9	-34563.3	-31893.7
363.552	-67343.5	-76063.4	-83190.5	-81781.8	-78183.5	-76215.8	-64945	-64447.1	-63248	-56477.8	-51594.6	-48892	-42722.4	-41104.4	-39432.4	-38431.2	-36630.4	-33484.7	-28724.1	-29382.2
364.555	-50178.1	-65902.4	-77108.9	-73922.9	-72952.8	-72934.4	-70013.8	-63890.5	-57206.7	-55809.9	-55409.8	-48981.4	-43322.6	-43320.9	-41280.1	-42044.8	-36530.8	-34560.1	-28498.4	-26758.4
365.559	-34144.2	-60445.4	-68181.4	-74272.8	-77653.8	-73362.1	-70555	-68165	-64611.9	-59080.6	-55636.4	-52520.6	-49601.3	-46459.4	-41772.1	-41166.4	-38594.9	-32012.1	-29103.2	-30765.3
366.562	-29547	-51546.4	-64959.1	-75278	-73660.2	-74213	-69959.2	-68408.3	-66115.6	-61990.7	-56278	-52157	-52310.4	-48040.3	-45337.9	-42374.4	-37608.8	-36187.9	-34924	-34269.6
367.565	-32558	-56487	-71917.5	-79603.2	-80741.6	-77761.9	-76294.1	-71961.9	-72267.2	-63488.4	-61386.3	-55205.2	-53156.3	-47441.1	-44160.4	-42767.7	-39537.9	-37138.3	-32002.6	-30330.6
368.569	-40574.9	-68194.4	-83262.9	-92146.9	-91224.6	-88296.8	-84916	-82993.3	-73599.9	-68762.6	-67232.2	-61959.8	-54650.8	-51107.7	-48724.4	-44987.1	-41532.4	-40419.3	-40716.7	-36624.1
369.572	-54965.9	-79207	-92440.1	-104200	-104498	-101004	-96245.4	-88863.2	-83318.6	-76984.1	-72642.4	-68163.3	-58835.5	-56960.9	-55650.7	-49712.7	-46743.7	-46969.2	-43877.5	-41085.4
370.575	-69235	-102357	-117205	-121319	-118616	-115662	-108813	-102517	-97259.1	-89422.6	-85361.5	-78100.1	-74179.1	-66497.3	-61314	-60211.5	-56550.3	-52237.8	-46963	-44963.7
371.579	-90857.6	-127486	-142880	-148480	-143255	-138966	-130942	-122514	-111086	-101897	-97849.5	-96301	-85670.5	-76692.5	-72121.3	-68275.1	-62873.2	-54394.8	-57160.2	-52919.5
372.582	-121869	-164360	-186514	-184952	-178644	-170407	-159518	-150200	-134152	-123322	-114234	-105349	-99198	-87245.5	-82188.1	-76854.6	-75926.7	-66229.1	-64543.8	-56008.5
373.585	-120139	-155912	-167581	-172294	-169836	-156981	-146035	-136500	-125145	-118563	-101131	-96289.3	-94120	-81006.7	-70915.3	-66689.9	-67296.1	-61514.7	-51320.5	-47674.6
374.589	-99000.5	-130085	-141449	-143424	-136350	-127681	-118582	-104723	-96245.4	-89792.4	-82097.3	-76399.3	-72043	-69736.5	-58928	-53143.3	-50217.1	-47850.9	-42727.2	-39955.1
375.592	-94986.5	-117561	-129964	-130426	-126225	-113941	-106868	-97949.9	-89261.7	-85962	-80457.9	-71146.1	-66254.8	-63294.9	-56296.7	-50565.2	-49299	-47641.6	-45018	-43937.5
376.595	-85069.1	-106021	-113055	-116848	-113087	-104192	-102619	-97227	-87471.9	-79096	-72782.9	-64196.2	-63559.8	-57061.7	-53037.4	-47994.3	-45866.2	-39311.8	-40522.6	-37794.7
377.599	-80211.4	-100146	-109797	-108453	-108718	-98574.1	-90607	-82511.4	-77160.8	-72466.7	-67442.4	-66408.5	-60480.8	-53250.5	-46162.7	-44915.7	-39700.2	-37420.2	-35945.7	-32196.2
378.602	-76626.6	-91936.1	-102384	-101816	-98332.2	-91243.1	-85967.5	-81850.1	-75228.3	-65237.5	-64870	-61397.7	-54484.9	-51605.8	-49046.7	-41221	-37415.2	-35122	-34669.1	-32267
379.605	-77581.5	-91815.9	-99394.5	-100740	-95455.4	-88198.3	-80941.6	-80582.7	-69490.1	-64698.4	-60933.8	-57791.2	-51924.7	-47589	-45389.2	-40205.3	-41083.4	-37031.5	-32307.3	-31246.1
380.609	-68149.4	-84283.3	-91761.3	-91805.3	-87746.2	-82300.8	-74841	-70234.5	-70346	-63202.5	-54910.8	-53441.5	-49271.3	-44285.4	-42549.1	-37671.1	-35710.9	-33173.3	-28918.5	-30251.5
381.612	-65682.3	-84443.9	-89320.6	-88693.8	-88529.9	-82730.3	-79627.6	-73941.6	-66463.6	-61891.6	-58819.4	-51849	-47843.8	-46363	-42856.1	-36675.6	-39107.8	-33489.3	-36019.2	-28498.5
382.615	-62123	-78795.9	-85852.2	-85556.7	-83728.2	-82240	-75474	-72381.5	-68799.5	-57659.7	-57017.6	-52403.7	-51155.8	-42840.1	-44614.8	-40358.7	-38604.9	-32337.1	-28725.5	-27787.2
383.619	-60778.8	-71845.7	-79610.1	-80159.5	-81293.6	-70020.2	-67161.6	-63987.4	-59975.9	-52911.7	-47146.9	-48933.1	-47465.7	-35973.4	-33939.9	-36623.5	-28990.6	-27886	-26748.4	-24947.3
384.622	-57289.9	-73561.6	-76762.6	-78511.4	-80318.4	-72071.9	-68130.6	-63125.9	-61109.7	-52881.9	-48861	-47322	-45221.2	-39908.8	-37044.7	-32431.4	-29330.6	-25706.4	-25534.9	-25436.8
385.625	-57320.9	-75879.5	-81126.1	-78481.5	-77133.1	-75292	-72151.9	-67818.5	-60597.5	-56349.3	-51531.3	-49628.8	-45057	-42366.9	-39655.9	-37443.3	-36360.6	-29347.2	-29174.3	-26645.1
386.629	-49979.7	-65506.2	-71509.7	-70925.4	-72365.4	-68614.5	-65349.3	-58016.8	-55566.2	-49722.6	-47468.6	-46532.6	-41569.6	-37094.9	-35858.1	-33883.6	-31648.2	-27173.9	-28649.7	-29400
387.632	-46764.5	-63492.5	-69554.4	-69477.7	-68879.3	-63729.2	-62488.6	-53594.6	-50010.5	-46681.1	-44227	-41233	-37035.5	-33560.9	-34000.5	-31750	-25409.7	-21883.2	-21157.6	-25689.8
388.635	-47440.7	-59535.1	-62150.4	-67167.6	-68132	-61569.8	-60058	-55208.3	-54161.8	-44819.7	-41755.2	-40821.8	-36868.6	-35850.2	-29655.5	-30220.5	-31278	-25813.2	-22615.8	-24416.9
389.639	-39997.1	-60320.5	-64622.5	-62381.2	-63118.3	-58305	-54519.4	-47123.5	-44631.2	-43393.4	-37736.1	-36552.2	-33120	-28234.6	-23835.9	-24540.8	-22255.2	-22300.1	-15950.7	-18781.5
390.642	-40793.4	-54238.5	-58717.4	-63984.3	-62019.1	-58230.2	-56160.4	-50082.5	-47359.8	-41377.8	-41927.2	-37380.2	-30239.1	-28540	-28104.9	-23452	-21112.4	-19004.9	-20691.8	-21452.2
391.645	-40084	-53259.7	-59676.2	-59847.6	-57929.9	-58842.2	-56154.9	-49663.2	-45020.4	-42775.4	-37981.9	-33390	-34767.6	-31211.4	-29055.9	-25345.4	-25175.2	-22226.7	-20579.7	-19704.6
392.649	-41783	-52508.8	-58034.5	-57376.1	-59543.3	-56398.6	-54236.8	-50892.7	-45804.1	-37888.5	-37637.3	-33404	-33920.6	-28224.7	-23457.5	-20082.3	-19653.4	-15447.2	-16113.4	-17608.3
393.652	-41277.1	-49835.1	-56347.8	-54773.8	-55127.7	-54240.9	-49790.3	-44920.1	-43124.9	-37764.2	-32819.8	-31499.7	-29678	-26433	-21195.1	-22317.4	-24511.1	-20569.2	-17344.1	-17686.8
394.656	-30836.9	-46290	-52905.7	-52517.9	-49051.8	-49324.3	-43113.1	-40587.7	-38338.6	-34196.8	-32699	-27656.8	-28560.9	-18374.7	-15977.4	-18262.6	-15406.7	-16469.8	-14027.6	-13447.9
395.659	-38958.3	-48494.8	-51398.4	-51681.3	-51865.5	-48459	-48323.7	-42422.1	-41277.6	-35790.8	-34151.4	-29782.6	-25242.7	-25471.2	-20457.1	-20865.7	-19577.9	-17238.4	-19138.1	-13436.3
396.662	-37146.5	-42823.2	-45373.6	-48923.1	-51462.8	-44780.4	-44633.4	-39440.7	-34847.4	-33930.2	-25550.8	-29086.2	-26032.2	-20631.4	-19555.1	-22023.9	-18794.2	-13705.6	-12136.4	-14593.7
397.666	-35048.2	-41656.5	-51093.8	-51711	-50875.2	-48470.9	-45940.7	-38734.6	-37065.8	-31572.3	-31297.4	-29478.3	-23816.3	-22600.6	-21585.2	-20512.9	-19293.2	-16281.5	-16851.6	-13701.6
398.669	-29690.1	-43253.6	-46697.5	-47423	-45052	-42315.4	-42438.4	-32795	-31743.5	-31538.4	-27672.2	-25681.8	-19882.8	-17572.7	-12264.6	-14655	-13322.7	-11611.7	-12836.7	-11051.8
399.672	-31580.5	-40695.1	-43622.2	-44424.4	-44023.2	-37218.1	-35546	-33478.6	-29236.1	-27816.3	-23336.1	-24117.2	-22358.8	-18250.3	-16824.1	-16616.1	-9566.08	-10924	-11993.2	-5620.76
400.676	-32601.6	-38637.9	-44427.5	-42067.1	-39141.2	-35985.1	-31871.3	-29977.9	-24171	-22079.6	-19558.6	-17513.8	-17803.9	-15923	-7221.4	-10970.1	-13615.1	-8510.45	-3623.46	-3744.52
401.679	-36463.3	-42553	-43533.2	-44118.8	-43200.9	-37949.5	-32245.6	-25094.6	-24364.6	-21535.3	-20181	-16967.6	-17156.8	-13283.4	-11539.3	-11682.9	-10532.5	-7130.07	-9421.7	-10752
402.682	-32492.5	-40270.6	-35391.4	-36935.9	-33013.6	-23684	-22641.5	-21283.1	-16256.1	-10893	-9461.99	-12049.4	-10053.7	-6461.86	-3549.87	-1769.58	-3043.03	-4298.44	-1668.28	-4184.9
403.686	-11331.5	-9477.02	-9420.79	-5833.35	-2898.86	-2033.96	-1409.08	6669.4	2906.82	4322.03	6254.8	4966.05	6934.3	6608.43	6115.31	6390.83	3461.31	5547.59	6430.34	6991.74
404.689	18587.7	29140.9	33467.2	33937.5	37747.5	39584.7	31789.9	34776.8	33340.6	29544.5	27402.3	23200	27020.2	22663.8	17575.5	19639.8	18117.4	16602.4	16195.7	19438.5
405.692	41531	54931.1	64584.3	67559.9	64104	64432.7	58408.7	51677.5	49226.5	48519.9	41356.2	37519.3	36663.3	32543	32493.5	27912.2	27949.4	26719.6	23767.3	19046.3
406.696	54069.8	65153.5	69275.2	73116	69478.8	64901.6	62029.7	52988.1	51605.5	49865.6	41521.4	36214	33269.4	30860.8	29735.6	28550.4	24567.3	24096.1	21883.6	21098.6
407.699	53227	65325.8	70205.5	68526.4	65159.6	58984.8	55614.5	54686.6	49474.2	44251.5	40631.9	36869.1	32006.8	29147.2	28349.4	26676.3	24156.9	20773.1	18183.5	16456.1
408.702	56625.4	69976.9	72891	72670.6	68488.3	64588.8	57592	54548.6	49508	45151.6	43814.6	38919.1	35435	31681	28403.4	25606	21839.4	20828.7	21544.3	21736.3
409.706	60107.3	68876.4	77368.9	76693.1	69791.7	65371.8	59100.7	56162.6	51168.1	43703.2	42014.6	36965.5	30524.1	27000.9	26878.1	27185.9	26281.5	24579.2	21822	23344.1
410.709	58037.5	73037.4	74264.9	77905	72692.7	66217.6	58974.5	54817.4	48662.9	47564.9	46697.9	41998.1	38287.9	35338.6	31207.6	30407.4	26192.7	24657.6	24747.6	22068.7
411.712	59206.6	69926.5	76281.3	74762.7	69698.6	62305.4	60171.4	58356	50472.4	42785.6	44186.1	37334	32755.3	34543.6	31365.1	29284.4	26662.3	22210.5	23654.1	26933.8
412.716	55389	70931.2	72737.6	72694.5	73216.2	66304.3	58398.7	55003.1	47461.6	42975	38251.7	38681	30256.7	25396.1	28371.7	29817.4	27840.1	19442.4	19544.2	21519.4
413.719	57387.4	76486.6	77233.6	77211.9	71077.4	66800.6	59665	53622.6	48734	43964	42404.2	37978.4	32879.5	34230.4	31216.6	26377.2	26543.3	24534.7	24699.1	23913.6
414.722	55293.3	71731	78080.6	75381.2	72341.3	66774.7	59492.1	54835.7	51596.3	47050.4	44343	36431.8	32452.4	34355.3	30400.1	26153.6	24630.6	25485.1	26994.8	23179.2
415.726	61893.2	77276.8	78634.3	76097.8	73056.6	70176.1	61431.1	56361.3	51550.5	50450.1	40609	37048.5	40051	34493.8	32614.8	30775.3	31415.3	28069	27073	20528.8
416.729	60522	73836.9	80582.5	76071.4	72892.3	67934.7	63821.1	55373.3	51519.1	49371.4	43896.2	40100.8	31449.7	33155.8	30747.3	27116.2	25629.8	24585.5	23627.6	21237.7
417.732	62819.3	75232.7	79605.6	72271.2	70491.8	68834.5	61021.8	54484.1	45286.2	45926.1	41628.4	35647.3	30878.5	30477.9	29146.7	26148.8	23589.8	20683.6	22872.8	17236.8
418.736	62015.8	72302.2	77964.4	76535.4	72481.6	65370.9	56927.4	56267.2	52369.8	48677.4	42564.8	39520.2	35760.1	33077.5	32657.3	27800.7	24596.9	24655	21361.8	23129.1
419.739	59807.3	73950.9	78228.6	76070.1	74002.4	69126.1	61348.1	55697.4	52552.3	46086.8	41866.2	41323.9	35020.2	34460.1	34681.8	28788.2	25501.8	21887.3	28155.6	25237.5
420.742	61360.4	76157	80069.6	74943.7	69795.8	64944.5	60504.3	58996.6	51442.9	41904.6	41724.7	40901.2	33168.8	30057.4	28750.5	26223.1	24521.7	23775.8	24017.6	18586.5
421.746	59402.9	75115	77789.2	77202.8	71097.2	69604.7	60871.2	55850.2	51426.9	43479.9	39294.2	33613.9	31173.6	27812.4	27364.1	22749.2	23537.6	20964.5	21151.3	19766.6
422.749	61284.4	76024.1	77814.5	74938.6	69333.4	64188.6	58627.6	54809.4	53810	43690.1	40963.2	40211.9	33203.1	29372.1	31536.2	24751	25434.3	21763	22379	17641
423.753	62645	75104.8	80762.5	80758.8	73903.7	69283.4	66213.3	60522.4	53934.4	50528.1	45530.2	38348	37774.6	33361.4	32697.8	28407.8	27307.8	26145.9	25207.4	17453.6
424.756	60451.2	77643.4	79513.6	77233	73710.2	64446.2	59167.9	55638.3	50296.5	46755	41247	37459.5	35057.3	34420.3	29885	26609.4	25636.1	27708.9	22009.2	21800
425.759	58048.7	74175.1	75312.5	74082.3	67532.6	61363.3	56169.5	51036.1	44808.7	40464.4	38303.7	32700.5	29377.1	27245.5	26058.1	21212.5	14786.7	16488.3	17919.5	17384
426.763	59583.7	71836.7	75046	73547.8	69201.8	62644.7	55873.5	51705.2	47648.3	42021.2	38205.6	33949.4	29611.7	29368.7	27790.7	24759.2	23587.3	22115.6	18367.1	15615.4
427.766	57873.2	71225.5	75944	72329.8	66865.9	61602.1	57098.4	51555.7	45378.2	39830.3	37255.3	33414.9	26775.1	25383.3	22239.7	18890.3	18621.4	17231.4	17743.1	14479.2
428.769	61269.9	73677.9	78312.5	75546.9	69600.5	62518.3	57937.4	52008.5	45894	42386.5	35240.9	34409.8	31939.8	26765.4	23476	23691.1	22241.3	22668	17773.7	17612.3
429.773	58602.2	73406.8	78792.4	74651.6	73022.4	66759	58646.4	53602.4	50092.9	45182.3	40027	37609.7	35465.1	25969.2	28728.2	27063	20850.2	22256.9	20145	22297.1
430.776	57926.7	67481.6	72686.6	72369.2	64357.4	59572.6	55496	55397.5	49107.7	41988.9	36710.5	35920.9	31107	25361.7	24473.6	22220.8	20971.8	18757.6	18032.5	15970.2
431.779	55274.3	71109.1	77123	70027.4	64943	61766.3	56529.2	50518.6	45356.1	42438.7	39458.3	33564.8	27841.1	27400.6	24751.8	20552.4	20141.1	21221.3	21261.4	18521.2
432.783	49348.4	58808.2	57207.8	57611	57650.4	50390	47275.9	40382.6	38957.5	34782.7	26523	23742.2	21936.2	19370.3	19715.9	16151.3	13528.9	12622.2	14018.7	11324.2
433.786	31819.6	42795.7	46084	41001	39450.8	37864.5	29243.1	27576.8	24074.9	22645.6	18160.6	16911.9	15217.7	15424.9	14516.6	13956.6	11250.2	11839	9391.84	10765
434.789	7514.48	12257.9	15190.1	12822.4	10217.5	11602.5	8313.65	10404.4	6158.77	3612.23	3858.04	3867.7	1720.27	-278.564	7604.03	2707.93	-923.448	-144.48	4795.64	-1979.96
435.793	-1793.7	345.765	6070.73	3891.03	4001.4	2758.66	3925.58	4953.55	2415.5	1746.79	278.861	-514.861	-4443.19	738.668	2005.39	664.349	1352.26	2589.77	-193.962	-2044.37
436.796	-7713.9	-4281.47	-5388.11	-6061.35	-3570.09	-291.92	-2219.34	-2837.25	-4225.12	-3726.8	-3610.54	-5657.07	-3740.2	143.203	-1179.23	-5115.41	-3473.54	-2476.18	-3222.83	-3431.52
437.799	-3044.3	-5310.14	-5076.37	-5398.08	-5440.87	-922.897	-3422.17	-3698.99	246.851	-1529.45	-3436.6	-4042.87	-4588.03	-5329.64	-6026.78	-3261.66	-3268.72	-6601.77	-6680.22	-5305.79
438.803	-3996.55	-1283.03	-1007.46	-872.365	-1234.97	-3116.85	973.5	2345.03	-2109.43	900.317	2329.4	52.9973	716.907	1882.44	457.548	-3857.1	77.4962	-3127.56	759.456	2177.52
439.806	-671.281	-3176.69	-2775.12	-4335.57	-4352.16	-2578.57	-2119.18	-2652.39	-2712.2	-171.744	289.06	2704.87	-1924.27	-297.565	351.228	-2816.55	-1204.2	-2712.69	-1842.51	-2536.44
440.809	-548.72	-430.762	-2578.95	-1084.17	69.3574	-1061.98	1548.52	-722.866	-2312.47	201.04	-680.181	-2525.79	-4126.69	-2642.51	-35.3452	-2426.26	-4844.86	-4252.21	-1372.96	-3317.39
441.813	-79.6035	1073.15	379.501	-697.637	1997.8	-3.44548	-1586.36	675.035	138.185	1927.86	-454.974	653.219	-2171.63	-4322.74	-1922.88	-3335.9	-7226.87	-2524.6	-2548.6	576.344
442.816	2671.18	-1556.84	-1532.26	1870.12	-1954.01	-760.824	-1070.35	-695.513	-5815.1	-2049.18	-833.117	399.3	-2672.56	-553.787	-2360.54	915.824	-1072.08	810.781	-1579.5	-798.256
443.819	-59.2124	-382.517	1284.58	-130.585	1566.25	646.33	2170.95	522.863	3515.46	1272.72	2614.08	954.891	-1050.97	-919.268	1748.33	603.8	2010.2	1227.14	508.524	125.57
444.823	-2091.48	-1257.73	797.06	1071.78	-257.208	-5007.24	29.2021	-715.19	-2141.52	-3242.54	1514.55	140.257	-1894.65	537.315	131.873	-1802.42	315.859	-897.399	573.48	1494.37
445.826	-1223.99	-3978.48	-1423.59	-2477.7	-2027.17	-171.045	-1900.74	-3377.01	-3929.99	-831.205	-4770.42	-4096.65	-1613.01	-252.077	-3227.54	-6109.74	-3065.26	-2290.77	-3870.86	-2063.29
446.829	-761.337	-1027.88	44.3487	-797.956	-2538.07	-1320.73	-1275.34	-2763.74	-4092.94	-1388.39	-5351.53	-2908.48	-5409.74	-3642.34	1075.06	-4544.99	-3397.45	-6671.21	-3945.98	-4141.55
447.833	26.741	750.405	1560.61	1449.76	1110.46	690.882	-1130.79	-1453	119.903	-0.284204	-1207.25	2150.7	-742.111	1472.99	1096.51	-3187.35	-4445.3	-1899.06	3024.9	421.072
448.836	1788.43	-112.75	843.02	977.975	5171.05	3844.93	763.24	840.023	999.053	-205.146	736.732	1108.94	3048.75	-2271.29	-2224.29	-3137.99	-3933.74	2115.48	32.9568	-561.774
449.839	1445.34	2639.63	670.19	1858.91	-1865.96	-177.067	-476.403	1619.63	2831.01	2208.93	-574.916	-2419.55	-2093.84	-1544.87	3163.9	-1572.21	-4959.36	-1592.42	3333.81	549.068
450.843	-563.371	982.163	-2108.98	797.837	-3498.39	-2806.33	-441.87	-1094.57	-1638.93	-416.002	-1939.05	-5838.63	-3520.23	-1878.9	-1230.26	-2075.03	-3406.18	-5545.57	-919.524	-1661.03
451.846	1392.4	2623.27	4261.23	2193.1	2880.94	2885.34	-1145.36	489.389	1948.87	2752.62	4419.22	96.7418	1347.59	1856.42	6250.1	1542.53	973.491	-700.805	1659.77	1465.01
452.849	7349.61	3019.77	-614.386	-1002.32	-298.177	-1372.39	-5291.52	1526.06	90.5086	-527.029	-2428.52	-2336.32	-3845.66	-802.469	-1907.08	11.0469	-1211.59	-2345.91	-1604.07	-1738.77
453.853	2189.22	2739.11	100.888	2193.2	1660.39	3422.86	68.7441	3253.12	2816.95	2811.51	2255.86	4193.29	329.151	5003.43	3508.97	2987.15	672.595	1114.57	4288.17	1597.44
454.856	3195.11	6338.38	1229.08	1352.81	3129.77	3593.92	2906.2	1272.61	3872.3	2261.15	-1224.9	581.731	883.307	773.428	1214.07	983.771	2532.66	4418.47	-1829.71	-1766.62
455.86	-652.015	-528.91	1359.69	-102.002	2796.92	4994.02	2690.38	3098.63	3337.04	5871.78	4359.09	506.86	3407.26	1407.84	2990.06	-1325.03	3679.65	6786.71	4221.63	278.218
456.863	4789.35	559.283	-2272.62	2142.63	1922.31	1333.95	766.429	2863.28	1595.28	159.503	971.554	2534.84	3066.47	1704.71	3359.68	474.067	1658.05	3349.39	1988.71	5296.45
457.866	2683.22	-354.732	-244.855	5553.23	437.175	32.5427	-320.832	4058.56	2939.06	-2239.43	-176.383	-931.381	-1211.49	468.991	6431.03	578.223	-4282.94	-1378.37	-2381.93	120.572
458.87	-3103.08	-343.438	-4916.8	-3888.22	503.928	-592.657	-810.853	-426.742	3136.05	-50.1843	-1384.4	3561.57	387.041	-36.9075	1043.59	-1975.85	1037.22	1366.03	138.187	1384.09
459.873	2473.84	-1121.42	-5124.44	858.79	161.202	-1234.04	-1310.22	188.204	-1055.48	1584.17	651.841	1359.05	-1039.6	-2491.04	-4166.96	-2376.48	-3523.77	-2275.74	-2422.43	-914.945
460.876	-796.359	-175.308	1830.69	-1506.28	1373.16	554.196	1005.14	1461.21	5604.99	745.145	320.91	-290.261	902.291	963.756	3495.76	956.429	895.215	3141.27	2583.35	202.858
461.88	-1108.26	-2321.11	240.406	-1843.64	-3954.77	-5317.04	-3604.84	-5164.02	-4040.54	-138.014	2194.91	-780.773	-3132.64	-932.57	-4128.65	-3914.43	-5236.22	-6110.7	-6485.28	-3057.09
462.883	-532.8	-1753.21	-10.6594	1194.7	-1284.17	-1536.64	654.552	1428.42	2468.69	241.29	1478.01	-1722.72	-498.88	2038.58	1320.71	1442.03	-1641.89	2649.01	-2827.41	832.207
463.886	-27.4946	2162.28	5223.68	1277.69	2447.32	341.836	-1026.78	-644.03	-821.868	-1461.09	491.353	-4051.95	-2563.52	-1821.74	1223.96	-3380.66	-4082.85	-4985.09	-4400.5	-2443.58
464.89	2836.14	2307.25	2712.57	1932.11	4454.52	1822.74	-1458.53	-676.348	-1627.08	1027.84	-413.515	-1547.76	-659.806	1052.61	821.936	132.539	1042.62	768.608	2056.98	-2402.5
465.893	624.735	-306.17	75.0775	2671.85	2264.65	-1422.35	-3596.34	294.32	4133.98	-41.6583	-615.626	926.503	1246.88	430.855	-163.435	1240.38	-467.183	160.455	1766.14	-1034.77
466.896	2631.64	137.27	2360.86	1503.53	1408.88	-402.585	1577.17	2853.37	5105.46	2321.8	-3792.38	-939.462	-2353.77	-602.098	-1846.42	-124.656	1805.69	522.776	1921.14	-612.747
467.9	-887.758	889.11	-752.104	-668.265	143.391	4165.72	403.53	-627.594	1104.73	2204.92	3458.37	647.35	4772.69	1880.99	2539.5	413.43	1056.71	-723.662	1557.75	1747.38
468.903	5825.75	3355.32	574.362	421.878	2970.27	3017.87	2685.03	877.525	3432.15	3596.41	3738.94	1421.84	94.3327	1282.21	2482.18	2726.71	1242.84	816.222	3217.51	3584.69
469.906	1610.03	-3215.15	1288.84	-30.2515	1184.69	1531.49	-2043.01	934.081	1887.85	3041.52	2227.08	911.019	2575.08	5883.24	1871.44	2358.23	204.443	-1399.54	-1719.54	322.29
470.91	299.348	1301.39	507.416	-1741.51	-19.4624	-96.007	-3252.52	-1057.28	1071.77	2422.41	-1540.15	618.03	-724.274	1010.98	666.739	-1520.35	4188.25	-517.542	-1544.57	-1002.96
471.913	254.777	-169.66	-100.606	2584.29	2216.87	3560.86	3523.7	5260.32	277.249	2642.89	5223.13	1060.92	-390.829	3682.98	1941.01	-63.9192	-2526.54	2204.34	47.5142	-136.963
472.916	2220.1	960.395	85.8953	2820.83	1699.37	3241.88	2346.12	-244.314	1806.81	-358.198	2957.49	2617.24	2091.11	5040.8	909.391	1952.11	4034.67	2683.15	301.531	2658.08
473.92	-7.63859	-394.211	4706.49	2944.45	4223.41	3839.29	636.205	859.99	431.175	926.047	-795.309	-1309.63	1004.65	-659.129	499.814	61.4053	2185.46	-2331.19	-689.015	-2579.65
474.923	-1853.48	1082.3	-1171.75	-515.102	-2890.37	-1938.86	934.723	2628.52	569.876	-1466.24	-1543.43	3332.83	1166.86	396.323	1101.96	801.716	10.6703	-430.395	854.198	1224.3
475.926	667.804	-3215.33	-383.79	-2939.7	-3500.74	464.8	-2727.99	-1227.25	-517.508	-85.9501	-3665.34	-1780.2	-1712.17	-1072.36	884.858	-2652.72	-2198.61	-2553.03	-2246.05	2185.14
476.93	-3128.21	311.115	-1470.01	548.958	-525.499	-735.159	-4582.59	-2543.8	-1864.26	1711.29	-673.149	-3.23922	-1929.39	-208.136	2075.44	-2082.72	-4499.59	-2244.63	-1963.66	-2226.55
477.933	-762.365	-2216.64	-1806.9	-1695.88	-3221.4	-3428.96	-4382.18	-4446.99	-3479.05	-1427.28	-4438.81	-5550.59	-3128.57	-2254.06	-771.323	-3678.61	-2399.41	-2726.84	-320.477	-4315.16
478.936	-1665.39	-728.5	1996.41	-2039.32	-431.392	2205.52	-2133.18	-3605.38	300.371	-199.515	-3683.12	-2359.81	-1230.32	-1910.11	-740.298	-5104.48	-3413.25	-344.061	953.639	-2963.88
479.94	2261.53	1094.71	-2338.92	5110.52	4182.99	3324.82	2108.39	1799.14	1416.14	2984.54	4721.2	1196.34	989.552	1903.45	2575.06	1843.39	2996.16	852.121	1447.27	605.713
480.943	3035.3	2848.21	2323.73	-562.46	964.378	4859.69	2398.93	-942.158	-774.888	2087.22	1014.41	1498.55	2928.89	1460.9	-419.739	-1953.64	3863.16	1115.71	2966.2	771.007
481.946	-3361.85	-2602.7	-2596.55	-2740.05	1838.29	-2973.3	-4635.21	762.058	-1682.18	-255.907	-2554.42	-1860.71	-6314	-3540.68	-1255.89	448.738	-4406.91	-2318.69	-454.964	1489.67
482.95	-3318.96	-2414.86	1149.94	-3040.19	-4225.2	-5307.43	-2303.54	2717.72	-359.422	-4791.23	-2293.66	945.608	-1243.11	-8575.37	-519.555	-3089.05	-5095.78	-4547.77	-5524.7	-3643.09
483.953	1646.95	811.641	2067.39	3786	2553.71	2950.94	3600.59	1469.62	-1732.83	1016.6	4266.85	3163.43	1055.78	4701.36	1913.49	64.1508	2301.14	3328.45	5449.08	4638.05
484.957	-4004.03	-1341.88	2679.06	1680.14	-1054.24	-2572.5	-1467.22	905.509	-1932	-457.307	371.376	-1882.78	269.305	-818.301	3927.75	-657.258	362.408	-936.667	-145.606	-164.287
485.96	706.067	1098.88	2948.31	-1247.85	-1245.71	-259.439	2046.75	-716.143	-586.987	2461.93	478.315	-445.01	894.191	703.519	3378.5	-530.785	-153.186	-1610.81	-774.154	-3898.06
486.963	1352.43	263.86	2876.94	1066.01	1574.84	1464.86	-2536.57	1057.16	-1219.02	-2421.68	558.943	-737.385	2226.64	299.284	-1935.97	738.394	82.7706	-710.488	-1934.41	-1485.65
487.967	2586.28	1315.96	2293.16	67.7774	2266.49	-1176.86	-1728.01	-3260.24	-2021.36	-2429.11	3559.65	-1672.48	-1319.68	699.522	-1197.18	-1821.81	1653.94	-1550.95	-2873.01	-2049.96
488.97	-277.953	2249.61	-4036.63	-1804.27	9.6606	2303.08	3062.79	1792.68	2100.22	-455.204	-639.637	344.272	-1391.89	764.902	3225.14	1073.63	1958.51	-1126.82	-2509.19	-1693.03
489.973	-5822.31	-1968.91	2368.35	963.12	48.5027	-895.978	-2434.62	-412.22	927.76	1610.39	-1496.84	1399.63	2210.38	1191.61	2166.06	868.775	1542.77	1138.55	2650.37	1202.91

## Sheet: Figure 1d
Figure 1d (trEPR decay of quintet and triplet)
Me-(DPH)3
t_Quintet (ns)	I_Quintet (norm.)	t_Triplet (ns)	I_Triplet (norm.)
-0.984	0.0487871	-1.056	-0.00136909
-0.976	-0.00629001	-1.048	-0.0249039
-0.968	0.0438416	-1.04	-0.0225495
-0.96	-0.0633485	-1.032	-0.0179756
-0.952	-0.010019	-1.024	-0.00749746
-0.944	-0.00258376	-1.016	0.0267085
-0.936	-0.0421147	-1.008	0.0529772
-0.928	0.0193956	-1	0.0239783
-0.92	-0.0690754	-0.992	-0.0343641
-0.912	-0.0459967	-0.984	-0.00987743
-0.904	0.0229158	-0.976	-0.0156111
-0.896	0.0406172	-0.968	-0.0030761
-0.888	0.0129323	-0.96	0.0105674
-0.88	-0.00162918	-0.952	-0.0311878
-0.872	0.0429191	-0.944	0.0321241
-0.864	0.0569866	-0.936	0.00931202
-0.856	0.00871344	-0.928	0.000361801
-0.848	-0.00358376	-0.92	-0.004928
-0.84	-0.044946	-0.912	-0.000459366
-0.832	0.022483	-0.904	0.0113854
-0.824	0.0585305	-0.896	-0.0255795
-0.816	0.00225873	-0.888	-0.00399677
-0.808	-0.0193384	-0.88	0.0452939
-0.8	-0.015359	-0.872	0.0317027
-0.792	-0.0400863	-0.864	0.0422842
-0.784	0.01945	-0.856	0.0433933
-0.776	-0.0653467	-0.848	0.0174138
-0.768	-0.0307073	-0.84	0.00687309
-0.76	-0.00902725	-0.832	-0.0187495
-0.752	-0.0520961	-0.824	0.0479561
-0.744	-0.00445074	-0.816	-0.0388115
-0.736	0.0133093	-0.808	-0.0254559
-0.728	0.0565928	-0.8	-0.00647191
-0.72	0.0234903	-0.792	-0.0138702
-0.712	0.00220893	-0.784	0.0200929
-0.704	-0.029355	-0.776	-0.0411036
-0.696	-0.00984442	-0.768	-0.0136001
-0.688	0.0267946	-0.76	-0.0114007
-0.68	-0.0062734	-0.752	-0.000544709
-0.672	-0.0108934	-0.744	-0.0371118
-0.664	0.0318263	-0.736	-0.0110782
-0.656	-0.0195955	-0.728	0.0397684
-0.648	-0.0411066	-0.72	0.0188702
-0.64	0.0433222	-0.712	0.00388514
-0.632	0.00265615	-0.704	-0.0398996
-0.624	-0.003284	-0.696	-0.0839068
-0.616	-0.0199581	-0.688	3.89693e-06
-0.608	-0.028444	-0.68	0.0311944
-0.6	-0.0678772	-0.672	0.0341082
-0.592	-0.0516133	-0.664	0.00438397
-0.584	-0.0255013	-0.656	-0.0264273
-0.576	0.00781151	-0.648	-0.0464593
-0.568	-0.0409341	-0.64	0.0383811
-0.56	-0.0202676	-0.632	0.00652135
-0.552	-0.0139896	-0.624	0.00501338
-0.544	-0.0141143	-0.616	0.0535419
-0.536	0.0837867	-0.608	-0.0103423
-0.528	0.0399844	-0.6	-0.0350408
-0.52	-0.0306233	-0.592	-0.0160721
-0.512	-0.00441512	-0.584	-0.0329824
-0.504	0.0478785	-0.576	-0.00864165
-0.496	0.0175012	-0.568	0.0376806
-0.488	0.0153978	-0.56	-0.0110328
-0.48	-0.0174187	-0.552	0.0363935
-0.472	-7.41818e-05	-0.544	-0.0360583
-0.464	0.0270637	-0.536	0.0136196
-0.456	0.00115397	-0.528	-0.00462205
-0.448	-0.0136937	-0.52	0.00457282
-0.44	0.00591649	-0.512	-0.0031633
-0.432	-0.0307873	-0.504	-0.0320922
-0.424	-0.0575914	-0.496	-0.0147702
-0.416	0.0424631	-0.488	-0.0325485
-0.408	-0.00561993	-0.48	-0.0541419
-0.4	0.00346963	-0.472	0.05091
-0.392	-0.00801741	-0.464	-0.0183466
-0.384	-0.0256299	-0.456	0.000402115
-0.376	0.0218695	-0.448	0.00723361
-0.368	-0.0283612	-0.44	0.0406131
-0.36	-0.0718785	-0.432	-0.00276561
-0.352	0.0245071	-0.424	-0.0593379
-0.344	-0.0138426	-0.416	0.00719408
-0.336	-0.00910632	-0.408	-0.014394
-0.328	0.0100737	-0.4	0.0370595
-0.32	0.0478452	-0.392	-0.0015233
-0.312	-0.041957	-0.384	0.0167012
-0.304	-0.0200155	-0.376	-0.011357
-0.296	-0.0205144	-0.368	0.00675976
-0.288	0.0407994	-0.36	-0.0179541
-0.28	-0.0292741	-0.352	0.00982327
-0.272	0.0161038	-0.344	-0.00112953
-0.264	-0.0533096	-0.336	-0.00176339
-0.256	-0.0689233	-0.328	-0.00683235
-0.248	0.0471551	-0.32	-0.0265382
-0.24	-0.0103509	-0.312	-0.0284066
-0.232	-0.036941	-0.304	0.0197115
-0.224	-0.0418089	-0.296	-0.015651
-0.216	-0.0432153	-0.288	0.034929
-0.208	0.0328647	-0.28	0.0427844
-0.2	0.0245736	-0.272	0.0309883
-0.192	0.0296723	-0.264	-0.0623807
-0.184	-0.0378938	-0.256	-0.0391636
-0.176	0.0177894	-0.248	0.00620059
-0.168	0.159879	-0.24	0.000453317
-0.16	0.237558	-0.232	-0.00623441
-0.152	0.329491	-0.224	-0.0381979
-0.144	0.360394	-0.216	-0.0456004
-0.136	0.482664	-0.208	-0.00540249
-0.128	0.452232	-0.2	0.0184459
-0.12	0.504379	-0.192	0.0469853
-0.112	0.61294	-0.184	-0.0103864
-0.104	0.578582	-0.176	0.00658283
-0.096	0.669041	-0.168	0.0127415
-0.088	0.664516	-0.16	0.0597577
-0.08	0.719264	-0.152	0.126996
-0.072	0.746923	-0.144	0.165276
-0.064	0.793224	-0.136	0.175049
-0.056	0.804828	-0.128	0.230797
-0.048	0.791244	-0.12	0.227292
-0.04	0.874163	-0.112	0.324897
-0.032	0.839108	-0.104	0.31841
-0.024	0.843579	-0.096	0.395981
-0.016	0.86388	-0.088	0.358448
-0.008	0.901188	-0.08	0.386723
0	0.937906	-0.072	0.427822
0.008	0.948995	-0.064	0.4769
0.016	0.929986	-0.056	0.451167
0.024	0.902763	-0.048	0.448156
0.032	0.926571	-0.04	0.474271
0.04	0.895192	-0.032	0.516999
0.048	0.895801	-0.024	0.542105
0.056	0.933879	-0.016	0.540098
0.064	0.991929	-0.008	0.628924
0.072	0.953146	0	0.607024
0.08	0.961612	0.008	0.627896
0.088	0.99375	0.016	0.643819
0.096	1	0.024	0.66367
0.104	0.960806	0.032	0.647706
0.112	0.972934	0.04	0.651393
0.12	0.946006	0.048	0.693141
0.128	0.963882	0.056	0.644343
0.136	0.960324	0.064	0.749244
0.144	0.920655	0.072	0.737129
0.152	0.911649	0.08	0.745968
0.16	0.9763	0.088	0.760964
0.168	0.961417	0.096	0.762833
0.176	0.955647	0.104	0.766535
0.184	0.934097	0.112	0.799296
0.192	0.877373	0.12	0.796877
0.2	0.944362	0.128	0.803669
0.208	0.87548	0.136	0.802616
0.216	0.910971	0.144	0.761953
0.224	0.922581	0.152	0.841001
0.232	0.911121	0.16	0.867358
0.24	0.923471	0.168	0.824179
0.248	0.887134	0.176	0.867618
0.256	0.922155	0.184	0.850839
0.264	0.850294	0.192	0.884941
0.272	0.831268	0.2	0.88249
0.28	0.890128	0.208	0.922297
0.288	0.818315	0.216	0.872062
0.296	0.837296	0.224	0.890163
0.304	0.84797	0.232	0.911544
0.312	0.835033	0.24	0.937017
0.32	0.817773	0.248	0.881833
0.328	0.836253	0.256	0.888665
0.336	0.81924	0.264	0.861698
0.344	0.777052	0.272	0.826972
0.352	0.80625	0.28	0.92412
0.36	0.758409	0.288	0.979376
0.368	0.762648	0.296	0.869803
0.376	0.816948	0.304	0.966508
0.384	0.749792	0.312	0.891748
0.392	0.744726	0.32	0.909529
0.4	0.729258	0.328	0.972806
0.408	0.792483	0.336	0.918543
0.416	0.719964	0.344	0.934684
0.424	0.727242	0.352	0.939101
0.432	0.742434	0.36	0.94634
0.44	0.736001	0.368	0.998162
0.448	0.745361	0.376	1.00002
0.456	0.704066	0.384	0.940851
0.464	0.6712	0.392	0.926666
0.472	0.677178	0.4	0.953026
0.48	0.724173	0.408	0.977629
0.488	0.721855	0.416	0.909197
0.496	0.65136	0.424	0.905916
0.504	0.654507	0.432	0.967082
0.512	0.672192	0.44	0.994449
0.52	0.657319	0.448	0.95893
0.528	0.611636	0.456	0.915493
0.536	0.681359	0.464	0.934727
0.544	0.61744	0.472	0.936604
0.552	0.572214	0.48	0.996271
0.56	0.638869	0.488	0.930996
0.568	0.594944	0.496	0.982661
0.576	0.579884	0.504	0.962738
0.584	0.570102	0.512	0.938229
0.592	0.615815	0.52	0.939765
0.6	0.627746	0.528	0.95584
0.608	0.562347	0.536	0.962713
0.616	0.573787	0.544	0.947951
0.624	0.61097	0.552	0.911901
0.632	0.51892	0.56	0.956259
0.64	0.612958	0.568	0.937599
0.648	0.60535	0.576	0.916542
0.656	0.480877	0.584	0.901527
0.664	0.573004	0.592	0.964821
0.672	0.575509	0.6	0.926635
0.68	0.526179	0.608	0.954248
0.688	0.574452	0.616	0.915515
0.696	0.576326	0.624	0.906749
0.704	0.513737	0.632	0.920435
0.712	0.562446	0.64	0.918837
0.72	0.492441	0.648	0.970861
0.728	0.518802	0.656	0.910065
0.736	0.541775	0.664	0.856424
0.744	0.462801	0.672	0.969418
0.752	0.552266	0.68	0.896734
0.76	0.501831	0.688	0.890119
0.768	0.463462	0.696	0.898795
0.776	0.457874	0.704	0.862914
0.784	0.461077	0.712	0.926481
0.792	0.512802	0.72	0.889517
0.8	0.457224	0.728	0.910907
0.808	0.467927	0.736	0.9081
0.816	0.52597	0.744	0.883657
0.824	0.480615	0.752	0.904234
0.832	0.411553	0.76	0.87003
0.84	0.468789	0.768	0.873254
0.848	0.470469	0.776	0.84296
0.856	0.414425	0.784	0.813284
0.864	0.383376	0.792	0.87541
0.872	0.459205	0.8	0.875517
0.88	0.410713	0.808	0.848662
0.888	0.443759	0.816	0.898254
0.896	0.378319	0.824	0.91036
0.904	0.429513	0.832	0.860449
0.912	0.406217	0.84	0.833265
0.92	0.430946	0.848	0.810115
0.928	0.417446	0.856	0.785734
0.936	0.407202	0.864	0.787645
0.944	0.376277	0.872	0.87544
0.952	0.392631	0.88	0.803699
0.96	0.364642	0.888	0.827741
0.968	0.331173	0.896	0.804467
0.976	0.429866	0.904	0.821941
0.984	0.410793	0.912	0.786622
0.992	0.360137	0.92	0.851654
1	0.327519	0.928	0.839319
1.008	0.330089	0.936	0.755697
1.016	0.408062	0.944	0.825918
1.024	0.377994	0.952	0.750968
1.032	0.410062	0.96	0.81496
1.04	0.355609	0.968	0.743261
1.048	0.341181	0.976	0.764182
1.056	0.299318	0.984	0.824548
1.064	0.3601	0.992	0.729047
1.072	0.326698	1	0.74763
1.08	0.325479	1.008	0.771958
1.088	0.343597	1.016	0.787704
1.096	0.284316	1.024	0.801777
1.104	0.35721	1.032	0.839064
1.112	0.328008	1.04	0.711481
1.12	0.303696	1.048	0.762556
1.128	0.279494	1.056	0.738076
1.136	0.291886	1.064	0.755459
1.144	0.299404	1.072	0.774927
1.152	0.296832	1.08	0.752411
1.16	0.342446	1.088	0.75274
1.168	0.302314	1.096	0.787767
1.176	0.342461	1.104	0.757487
1.184	0.321547	1.112	0.708621
1.192	0.266119	1.12	0.732667
1.2	0.310446	1.128	0.696799
1.208	0.275677	1.136	0.68404
1.216	0.376522	1.144	0.708759
1.224	0.311528	1.152	0.706581
1.232	0.298404	1.16	0.726058
1.24	0.259604	1.168	0.746095
1.248	0.287544	1.176	0.726406
1.256	0.323465	1.184	0.769317
1.264	0.31698	1.192	0.685131
1.272	0.225422	1.2	0.710788
1.28	0.259373	1.208	0.670385
1.288	0.260121	1.216	0.677838
1.296	0.275893	1.224	0.703378
1.304	0.256302	1.232	0.688886
1.312	0.30489	1.24	0.697383
1.32	0.277503	1.248	0.675578
1.328	0.273691	1.256	0.659248
1.336	0.259274	1.264	0.712783
1.344	0.221362	1.272	0.646761
1.352	0.260382	1.28	0.619311
1.36	0.201962	1.288	0.697266
1.368	0.308878	1.296	0.652119
1.376	0.21496	1.304	0.66358
1.384	0.242054	1.312	0.696998
1.392	0.230293	1.32	0.655719
1.4	0.300195	1.328	0.634259
1.408	0.270262	1.336	0.642582
1.416	0.248681	1.344	0.63659
1.424	0.229541	1.352	0.659857
1.432	0.184084	1.36	0.630119
1.44	0.23211	1.368	0.637665
1.448	0.198507	1.376	0.593817
1.456	0.268938	1.384	0.616155
1.464	0.209702	1.392	0.61297
1.472	0.221185	1.4	0.634819
1.48	0.254777	1.408	0.621108
1.488	0.203589	1.416	0.627733
1.496	0.190804	1.424	0.605825
1.504	0.195619	1.432	0.623405
1.512	0.223618	1.44	0.589179
1.52	0.197805	1.448	0.589408
1.528	0.180389	1.456	0.658968
1.536	0.212928	1.464	0.605386
1.544	0.190559	1.472	0.562892
1.552	0.214188	1.48	0.61091
1.56	0.241508	1.488	0.580616
1.568	0.249057	1.496	0.617408
1.576	0.188856	1.504	0.577543
1.584	0.181977	1.512	0.574535
1.592	0.192928	1.52	0.584956
1.6	0.20027	1.528	0.600402
1.608	0.221968	1.536	0.542905
1.616	0.184072	1.544	0.578693
1.624	0.131029	1.552	0.582007
1.632	0.197486	1.56	0.60841
1.64	0.192936	1.568	0.586857
1.648	0.176197	1.576	0.523728
1.656	0.176786	1.584	0.54864
1.664	0.195035	1.592	0.560496
1.672	0.194331	1.6	0.579595
1.68	0.185786	1.608	0.541083
1.688	0.196957	1.616	0.538533
1.696	0.122458	1.624	0.494389
1.704	0.129727	1.632	0.565359
1.712	0.175701	1.64	0.553312
1.72	0.140149	1.648	0.532469
1.728	0.213976	1.656	0.568167
1.736	0.139635	1.664	0.542637
1.744	0.141424	1.672	0.562045
1.752	0.137494	1.68	0.530081
1.76	0.172317	1.688	0.548982
1.768	0.191658	1.696	0.491025
1.776	0.174746	1.704	0.481275
1.784	0.178815	1.712	0.486457
1.792	0.191584	1.72	0.480392
1.8	0.200758	1.728	0.532094
1.808	0.204099	1.736	0.468837
1.816	0.164438	1.744	0.558965
1.824	0.203253	1.752	0.458155
1.832	0.153287	1.76	0.494187
1.84	0.181058	1.768	0.48926
1.848	0.217618	1.776	0.436336
1.856	0.185485	1.784	0.513764
1.864	0.177824	1.792	0.542333
1.872	0.172294	1.8	0.464611
1.88	0.148267	1.808	0.523085
1.888	0.199571	1.816	0.481012
1.896	0.172483	1.824	0.497686
1.904	0.172064	1.832	0.489263
1.912	0.13501	1.84	0.540904
1.92	0.149287	1.848	0.464711
1.928	0.13389	1.856	0.481745
1.936	0.152194	1.864	0.483992
1.944	0.141507	1.872	0.474631
1.952	0.189905	1.88	0.466952
1.96	0.18388	1.888	0.506271
1.968	0.214614	1.896	0.499811
1.976	0.188145	1.904	0.474324
1.984	0.143039	1.912	0.49384
1.992	0.170707	1.92	0.500499
2	0.16104	1.928	0.490703
2.008	0.213355	1.936	0.429235
2.016	0.0684775	1.944	0.471812
2.024	0.121299	1.952	0.479982
2.032	0.156006	1.96	0.494247
2.04	0.147725	1.968	0.493611
2.048	0.163999	1.976	0.435202
2.056	0.113388	1.984	0.433673
2.064	0.156355	1.992	0.424164
2.072	0.20798	2	0.462687
2.08	0.153945	2.008	0.489382
2.088	0.166229	2.016	0.402264
2.096	0.120326	2.024	0.466815
2.104	0.139997	2.032	0.452292
2.112	0.142233	2.04	0.436939
2.12	0.0963007	2.048	0.470636
2.128	0.195593	2.056	0.476683
2.136	0.152581	2.064	0.459224
2.144	0.127668	2.072	0.459896
2.152	0.151067	2.08	0.39318
2.16	0.0839978	2.088	0.437516
2.168	0.129602	2.096	0.422263
2.176	0.141198	2.104	0.390682
2.184	0.208286	2.112	0.402701
2.192	0.0673611	2.12	0.395307
2.2	0.145428	2.128	0.462903
2.208	0.165563	2.136	0.431691
2.216	0.151306	2.144	0.433714
2.224	0.148863	2.152	0.390784
2.232	0.122733	2.16	0.390431
2.24	0.17033	2.168	0.458794
2.248	0.127032	2.176	0.361676
2.256	0.0968129	2.184	0.426387
2.264	0.100157	2.192	0.339498
2.272	0.124776	2.2	0.438032
2.28	0.0810147	2.208	0.424608
2.288	0.0772769	2.216	0.40866
2.296	0.12902	2.224	0.399971
2.304	0.151824	2.232	0.37666
2.312	0.0521033	2.24	0.484166
2.32	0.127491	2.248	0.411453
2.328	0.159719	2.256	0.347769
2.336	0.172341	2.264	0.3262
2.344	0.176858	2.272	0.365286
2.352	0.0976161	2.28	0.400224
2.36	0.140324	2.288	0.378148
2.368	0.129171	2.296	0.387131
2.376	0.0976149	2.304	0.422479
2.384	0.122621	2.312	0.393492
2.392	0.139545	2.32	0.352109
2.4	0.106463	2.328	0.409691
2.408	0.0978355	2.336	0.427816
2.416	0.099113	2.344	0.380671
2.424	0.123439	2.352	0.352363
2.432	0.0923875	2.36	0.447745
2.44	0.0398466	2.368	0.404911
2.448	0.0887684	2.376	0.347838
2.456	0.126181	2.384	0.414674
2.464	0.151824	2.392	0.354138
2.472	0.0987464	2.4	0.352243
2.48	0.115337	2.408	0.361162
2.488	0.130596	2.416	0.315266
2.496	0.121408	2.424	0.41059
2.504	0.0827654	2.432	0.397444
2.512	0.136656	2.44	0.3324
2.52	0.116704	2.448	0.374628
2.528	0.116046	2.456	0.415727
2.536	0.0903339	2.464	0.367222
2.544	0.0859527	2.472	0.357119
2.552	0.139613	2.48	0.398178
2.56	0.121488	2.488	0.389731
2.568	0.0895266	2.496	0.357607
2.576	0.0536254	2.504	0.35404
2.584	0.167994	2.512	0.350884
2.592	0.0886742	2.52	0.341021
2.6	0.110698	2.528	0.327805
2.608	0.0450854	2.536	0.367809
2.616	0.138648	2.544	0.338275
2.624	0.0936451	2.552	0.330613
2.632	0.110673	2.56	0.301401
2.64	0.0971825	2.568	0.313627
2.648	0.101649	2.576	0.305425
2.656	0.130877	2.584	0.391793
2.664	0.0677697	2.592	0.334387
2.672	0.103934	2.6	0.334721
2.68	0.0807306	2.608	0.303482
2.688	0.131286	2.616	0.382088
2.696	0.0571367	2.624	0.370521
2.704	0.127895	2.632	0.323735
2.712	0.0767644	2.64	0.342327
2.72	0.096614	2.648	0.331838
2.728	0.12241	2.656	0.330703
2.736	0.105691	2.664	0.337148
2.744	0.0933807	2.672	0.332514
2.752	0.117481	2.68	0.360313
2.76	0.0812807	2.688	0.32572
2.768	0.167389	2.696	0.290173
2.776	0.0918479	2.704	0.312475
2.784	0.0850453	2.712	0.279833
2.792	0.0850038	2.72	0.245184
2.8	0.104922	2.728	0.366198
2.808	0.133134	2.736	0.305383
2.816	0.0273889	2.744	0.319806
2.824	0.0991305	2.752	0.347716
2.832	0.103816	2.76	0.289338
2.84	0.151896	2.768	0.322846
2.848	0.0994132	2.776	0.323261
2.856	0.0987464	2.784	0.24988
2.864	0.0240874	2.792	0.258522
2.872	0.12952	2.8	0.266933
2.88	0.0484263	2.808	0.296474
2.888	0.0660338	2.816	0.283664
2.896	0.0562352	2.824	0.338985
2.904	0.0793712	2.832	0.302934
2.912	0.0690438	2.84	0.298418
2.92	0.0385659	2.848	0.24063
2.928	0.124781	2.856	0.27936
2.936	0.0965141	2.864	0.276887
2.944	0.13366	2.872	0.273581
2.952	0.0657315	2.88	0.296192
2.96	0.0862345	2.888	0.307777
2.968	0.0968271	2.896	0.289565
2.976	0.143913	2.904	0.270473
2.984	0.088207	2.912	0.301613
2.992	0.0773448	2.92	0.266571
3	0.108369	2.928	0.28126
3.008	0.0906344	2.936	0.265429
3.016	0.0778685	2.944	0.279414
3.024	0.0622779	2.952	0.30361
3.032	0.0725562	2.96	0.316287
3.04	0.123401	2.968	0.268323
3.048	0.080987	2.976	0.290659
3.056	0.07594	2.984	0.290643
3.064	0.083836	2.992	0.285551
3.072	0.0635141	3	0.282446
3.08	0.121651	3.008	0.265876
3.088	0.126974	3.016	0.266603
3.096	0.107536	3.024	0.269853
3.104	-0.0117508	3.032	0.288582
3.112	0.0863288	3.04	0.28795
3.12	0.101109	3.048	0.273881
3.128	0.0766122	3.056	0.258292
3.136	0.0894076	3.064	0.303599
3.144	0.104682	3.072	0.296955
3.152	0.0836847	3.08	0.296143
3.16	0.0404697	3.088	0.309361
3.168	0.102643	3.096	0.298791
3.176	0.124201	3.104	0.282497
3.184	0.0839306	3.112	0.28532
3.192	0.0865965	3.12	0.275387
3.2	0.0467033	3.128	0.247215
3.208	0.0764006	3.136	0.264372
3.216	0.0551503	3.144	0.313301
3.224	0.0757173	3.152	0.271276
3.232	0.158354	3.16	0.245299
3.24	0.068746	3.168	0.303925
3.248	0.0683972	3.176	0.293045
3.256	0.0377863	3.184	0.323711
3.264	0.103817	3.192	0.309809
3.272	0.0705001	3.2	0.27478
3.28	0.130199	3.208	0.300967
3.288	0.101495	3.216	0.247698
3.296	0.0521593	3.224	0.257329
3.304	0.0439441	3.232	0.345568
3.312	0.0868129	3.24	0.230796
3.32	0.0592242	3.248	0.2318
3.328	0.0863003	3.256	0.211985
3.336	0.153282	3.264	0.255132
3.344	0.0187306	3.272	0.308247
3.352	0.0805324	3.28	0.288645
3.36	0.0181458	3.288	0.262045
3.368	0.0288218	3.296	0.241141
3.376	0.105446	3.304	0.248395
3.384	0.0742454	3.312	0.280988
3.392	0.0526477	3.32	0.274158
3.4	0.0439909	3.328	0.289574
3.408	0.0509355	3.336	0.275024
3.416	0.0216585	3.344	0.250661
3.424	0.143404	3.352	0.268356
3.432	0.0950017	3.36	0.208412
3.44	0.11167	3.368	0.211061
3.448	0.111853	3.376	0.251021
3.456	0.111752	3.384	0.250956
3.464	0.0501588	3.392	0.320591
3.472	0.0632263	3.4	0.208431
3.48	0.0221848	3.408	0.205911
3.488	0.0732267	3.416	0.183622
3.496	0.106545	3.424	0.267212
3.504	0.066398	3.432	0.223205
3.512	0.0613446	3.44	0.274366
3.52	0.0856804	3.448	0.280981
3.528	0.153906	3.456	0.261715
3.536	0.060381	3.464	0.242223
3.544	0.0773572	3.472	0.266919
3.552	0.0457782	3.48	0.20023
3.56	0.063126	3.488	0.258912
3.568	0.136096	3.496	0.260861
3.576	0.0714591	3.504	0.218549
3.584	0.0225797	3.512	0.256888
3.592	0.149154	3.52	0.242158
3.6	0.091244	3.528	0.292374
3.608	0.0818473	3.536	0.250397
3.616	0.0655302	3.544	0.16029
3.624	0.0504649	3.552	0.231816
3.632	0.0915198	3.56	0.175832
3.64	0.0907618	3.568	0.242463
3.648	0.0645835	3.576	0.210539
3.656	0.10719	3.584	0.19068
3.664	0.0828187	3.592	0.253281
3.672	0.0723678	3.6	0.241749
3.68	0.0498951	3.608	0.311883
3.688	0.128147	3.616	0.214018
3.696	0.0573415	3.624	0.165231
3.704	0.0790306	3.632	0.22129
3.712	0.0966077	3.64	0.282079
3.72	0.0799537	3.648	0.221441
3.728	0.136918	3.656	0.195011
3.736	0.0360501	3.664	0.230848
3.744	0.0337288	3.672	0.285434
3.752	0.0709663	3.68	0.196349
3.76	0.0328402	3.688	0.252528
3.768	0.102293	3.696	0.213655
3.776	0.131367	3.704	0.15173
3.784	0.113741	3.712	0.198675
3.792	0.0309188	3.72	0.280516
3.8	0.131138	3.728	0.256751
3.808	0.0455783	3.736	0.129139
3.816	0.0250719	3.744	0.187792
3.824	0.0534508	3.752	0.165701
3.832	0.0824328	3.76	0.214242
3.84	0.0437956	3.768	0.207094
3.848	0.0808399	3.776	0.282389
3.856	0.0655212	3.784	0.212402
3.864	0.0554874	3.792	0.194217
3.872	0.0531397	3.8	0.253534
3.88	0.0770765	3.808	0.172196
3.888	0.077019	3.816	0.174091
3.896	0.0467567	3.824	0.198861
3.904	0.0879652	3.832	0.217067
3.912	0.109478	3.84	0.198024
3.92	0.0344666	3.848	0.251933
3.928	0.0672695	3.856	0.22387
3.936	0.0814937	3.864	0.18985
3.944	0.0578686	3.872	0.228369
3.952	0.0631257	3.88	0.177049
3.96	0.076776	3.888	0.214553
3.968	0.0745168	3.896	0.219636
3.976	0.119266	3.904	0.225023
3.984	0.0152043	3.912	0.18192
3.992	0.0616901	3.92	0.16137
4	0.119548	3.928	0.21382
4.008	0.0633842	3.936	0.225325
4.016	0.0120197	3.944	0.177386

## Sheet: Figure 2a
Fig. 2a (ODMR raw signal in arb.u., converted to dPL/PL (%) in main text)
(DPH)2			Me-(DPH)3					(DPH)3
B (mT)	I_ODMR	Sim_Quintet	B (mT)	I_ODMR	Sim_Quintet	Sim_Triplet	Sim_all	B (mT)	I_ODMR	Sim_Quintet	Sim_Triplet	Sim_all
200	2.54e-07	6.73363e-09	202	1.92e-07	7.43351e-08	-1.17209e-20	7.43351e-08	202	9.65e-07	-1.50297e-21	2.16541e-08	2.16541e-08
200.5	7.67e-07	7.24757e-09	202.5	1.23e-06	7.80524e-08	2.90182e-20	7.80524e-08	202.5	9.55e-07	-6.00536e-22	2.2737e-08	2.2737e-08
201	1.1e-06	7.76568e-09	203	9.81e-07	8.06085e-08	1.10359e-20	8.06085e-08	203	4.51e-08	1.02397e-21	2.34816e-08	2.34816e-08
201.5	7.97e-07	8.28297e-09	203.5	7.42e-07	8.18933e-08	-5.41574e-21	8.18933e-08	203.5	-1.28e-06	-1.39817e-21	2.38559e-08	2.38559e-08
202	6.31e-07	8.79418e-09	204	5.78e-07	8.18571e-08	2.19071e-20	8.18571e-08	204	1.75e-06	2.99994e-21	2.38453e-08	2.38453e-08
202.5	1.03e-06	9.29383e-09	204.5	9.79e-07	8.05129e-08	2.3331e-20	8.05129e-08	204.5	6.51e-07	2.72895e-21	2.34538e-08	2.34538e-08
203	8.24e-07	9.77638e-09	205	-2.84e-07	7.79347e-08	-5.24578e-22	7.79347e-08	205	6.12e-07	-1.34728e-21	2.27027e-08	2.27027e-08
203.5	1.01e-06	1.02363e-08	205.5	-9.12e-07	7.42505e-08	6.91587e-21	7.42505e-08	205.5	-6.39e-07	-2.07142e-21	2.16295e-08	2.16295e-08
204	8.44e-07	1.06681e-08	206	7.08e-07	6.96319e-08	-2.65899e-20	6.96319e-08	206	-9.93e-07	-1.08676e-21	2.02841e-08	2.02841e-08
204.5	9.44e-07	1.10666e-08	206.5	6.6e-07	6.42814e-08	-3.76003e-21	6.42814e-08	206.5	-3.86e-07	-4.03581e-21	1.87255e-08	1.87255e-08
205	6.03e-07	1.14271e-08	207	9.86e-07	5.84183e-08	-1.02112e-20	5.84183e-08	207	-1.22e-06	-4.66375e-21	1.70175e-08	1.70175e-08
205.5	2.87e-07	1.1745e-08	207.5	-3.73e-07	5.22643e-08	3.56518e-20	5.22643e-08	207.5	-1.39e-06	-1.7608e-21	1.52248e-08	1.52248e-08
206	3.77e-07	1.20164e-08	208	-9.6e-07	4.60309e-08	2.05445e-20	4.60309e-08	208	-1.68e-07	3.20247e-21	1.3409e-08	1.3409e-08
206.5	4.37e-07	1.22381e-08	208.5	1.12e-06	3.99085e-08	-9.10497e-21	3.99085e-08	208.5	1.57e-06	-1.96486e-21	1.16255e-08	1.16255e-08
207	-8.52e-09	1.24074e-08	209	7.78e-07	3.40587e-08	-3.50841e-21	3.40587e-08	209	-7.6e-07	3.99874e-23	9.92146e-09	9.92146e-09
207.5	3.69e-07	1.25224e-08	209.5	-1.3e-07	2.86089e-08	1.56591e-20	2.86089e-08	209.5	-6.09e-07	7.94765e-22	8.33389e-09	8.33389e-09
208	2.39e-07	1.2582e-08	210	-7.45e-08	2.36503e-08	5.24395e-21	2.36503e-08	210	-7.18e-07	9.23356e-23	6.88943e-09	6.88943e-09
208.5	3.88e-07	1.25855e-08	210.5	5.95e-07	1.92389e-08	-1.04013e-20	1.92389e-08	210.5	-6.32e-07	-2.82508e-21	5.60438e-09	5.60438e-09
209	3.91e-07	1.25334e-08	211	1.05e-06	1.53982e-08	1.55918e-20	1.53982e-08	211	-4.06e-07	3.00604e-22	4.48557e-09	4.48557e-09
209.5	-2.94e-07	1.24267e-08	211.5	8.06e-07	1.21238e-08	3.36886e-20	1.21238e-08	211.5	-1.59e-07	5.02658e-21	3.53171e-09	3.53171e-09
210	-8.89e-08	1.22671e-08	212	1.74e-06	9.38879e-09	-1.11684e-20	9.38879e-09	212	-5.52e-06	-3.20135e-21	2.73499e-09	2.73499e-09
210.5	-2.24e-07	1.20568e-08	212.5	8.89e-07	7.15e-09	2.04053e-20	7.15e-09	212.5	-1.32e-06	3.72576e-22	2.08283e-09	2.08283e-09
211	-1.21e-07	1.1799e-08	213	-1.1e-07	5.35362e-09	1.67663e-20	5.35362e-09	213	-1.74e-06	1.87308e-21	1.55953e-09	1.55953e-09
211.5	2.17e-07	1.14969e-08	213.5	-2.92e-07	3.9405e-09	6.45873e-21	3.9405e-09	213.5	-1.17e-06	-3.82267e-22	1.14788e-09	1.14788e-09
212	3.64e-07	1.11544e-08	214	-3.94e-08	2.85058e-09	1.86977e-20	2.85058e-09	214	-1.03e-06	-1.71515e-21	8.30387e-10	8.30387e-10
212.5	-3.63e-07	1.07758e-08	214.5	1.62e-07	2.02633e-09	1.02559e-20	2.02633e-09	214.5	6.88e-07	-6.25319e-22	5.9028e-10	5.9028e-10
213	-4.01e-07	1.03655e-08	215	1.96e-06	1.41515e-09	3.69056e-21	1.41515e-09	215	6.67e-07	-3.2112e-22	4.12239e-10	4.12239e-10
213.5	2.85e-08	9.92831e-09	215.5	7.52e-08	9.7079e-10	-5.41082e-21	9.7079e-10	215.5	6.15e-07	-3.74592e-21	2.82795e-10	2.82795e-10
214	1.81e-07	9.46891e-09	216	2.48e-08	6.54036e-10	1.24228e-20	6.54036e-10	216	-7.16e-07	3.46803e-22	1.90523e-10	1.90523e-10
214.5	8.04e-07	8.99214e-09	216.5	2.02e-06	4.32668e-10	6.27754e-21	4.32668e-10	216.5	-5.84e-07	-6.59833e-22	1.26038e-10	1.26038e-10
215	6.87e-07	8.50277e-09	217	7.08e-07	2.81003e-10	1.04842e-20	2.81003e-10	217	4.92e-07	5.20627e-23	8.18574e-11	8.18574e-11
215.5	1.53e-08	8.00546e-09	217.5	1.73e-07	1.79143e-10	1.10092e-20	1.79143e-10	217.5	-3.25e-07	3.34505e-22	5.21851e-11	5.21851e-11
216	-1.53e-07	7.50468e-09	218	2.15e-07	1.12086e-10	1.55576e-20	1.12086e-10	218	6.32e-07	-9.97367e-23	3.26513e-11	3.26513e-11
216.5	-8.98e-08	7.00468e-09	218.5	-8.05e-08	6.88189e-11	4.81321e-20	6.88189e-11	218.5	2.15e-07	1.83194e-21	2.00472e-11	2.00472e-11
217	-1.54e-07	6.50942e-09	219	5.5e-07	4.14573e-11	1.87711e-20	4.14573e-11	219	-1.12e-07	-2.67455e-21	1.20767e-11	1.20767e-11
217.5	6.16e-08	6.02257e-09	219.5	9.33e-07	2.45006e-11	1.85548e-20	2.45006e-11	219.5	5.86e-07	3.91943e-21	7.13713e-12	7.13713e-12
218	6.19e-08	5.54742e-09	220	1.05e-06	1.42029e-11	-1.24065e-20	1.42029e-11	220	-5.56e-07	-1.88575e-21	4.13738e-12	4.13738e-12
218.5	1.63e-07	5.08689e-09	220.5	1.92e-07	8.07524e-12	-6.97096e-21	8.07524e-12	220.5	-1.48e-06	-3.23446e-21	2.35235e-12	2.35235e-12
219	-2.29e-07	4.64353e-09	221	-5.6e-07	4.50255e-12	2.05156e-20	4.50255e-12	221	-3.76e-07	3.75444e-21	1.31161e-12	1.31161e-12
219.5	-1.63e-07	4.21949e-09	221.5	-8.38e-07	2.46174e-12	4.88594e-21	2.46174e-12	221.5	1.53e-07	-3.98854e-22	7.17117e-13	7.17117e-13
220	8.74e-08	3.8165e-09	222	8.43e-07	1.31967e-12	-2.566e-20	1.31967e-12	222	2.05e-08	-4.67609e-21	3.84424e-13	3.84424e-13
220.5	3.27e-07	3.43592e-09	222.5	-2.3e-07	6.93556e-13	-9.21902e-21	6.93556e-13	222.5	8.59e-07	-2.26638e-21	2.02036e-13	2.02036e-13
221	6.55e-08	3.07872e-09	223	-9.2e-07	3.5732e-13	2.48064e-20	3.5732e-13	223	3.82e-07	1.89323e-21	1.04089e-13	1.04089e-13
221.5	2.23e-07	2.74551e-09	223.5	-3.83e-07	1.8045e-13	1.47997e-20	1.8045e-13	223.5	4.9e-07	3.03949e-21	5.25658e-14	5.25658e-14
222	7.37e-07	2.43657e-09	224	6.11e-07	8.93187e-14	-2.07213e-20	8.93187e-14	224	9.83e-08	-1.697e-21	2.60189e-14	2.60189e-14
222.5	4.25e-07	2.15185e-09	224.5	3.32e-07	4.33297e-14	-8.24812e-21	4.33297e-14	224.5	1.97e-07	-2.51035e-21	1.26221e-14	1.26221e-14
223	6.42e-08	1.89102e-09	225	3.33e-07	2.05995e-14	3.101e-20	2.05996e-14	225	1.24e-06	9.98011e-22	6.00073e-15	6.00073e-15
223.5	-2.11e-07	1.65352e-09	225.5	-6.66e-08	9.59675e-15	-3.1919e-21	9.59674e-15	225.5	5.04e-07	-1.71998e-21	2.79557e-15	2.79557e-15
224	-6.45e-07	1.43856e-09	226	-2.53e-07	4.38086e-15	-1.13726e-20	4.38085e-15	226	3.83e-07	2.48001e-22	1.27616e-15	1.27616e-15
224.5	8.04e-08	1.24514e-09	226.5	-8.29e-08	1.95947e-15	-1.36482e-20	1.95945e-15	226.5	7.81e-07	-5.46742e-22	5.70801e-16	5.70801e-16
225	-1.03e-07	1.07217e-09	227	-8.05e-07	8.58732e-16	8.50605e-21	8.58746e-16	227	3.07e-07	3.06102e-21	2.50152e-16	2.50157e-16
225.5	5.28e-08	9.18415e-10	227.5	-1.9e-07	3.6868e-16	2.25313e-20	3.68713e-16	227.5	2.99e-07	5.87216e-22	1.07398e-16	1.07399e-16
226	2.46e-07	7.82556e-10	228	-5.63e-07	1.54982e-16	-3.69232e-21	1.5498e-16	228	-7.32e-07	-3.05185e-21	4.51469e-17	4.51426e-17
226.5	2.01e-07	6.6324e-10	228.5	9.04e-07	6.39098e-17	1.16545e-20	6.393e-17	228.5	-7.11e-07	1.36472e-21	1.86172e-17	1.86192e-17
227	1.01e-07	5.59089e-10	229	5.61e-07	2.57388e-17	9.782e-21	2.57533e-17	229	-1.45e-06	1.61265e-21	7.49784e-18	7.50049e-18
227.5	1.52e-07	4.68731e-10	229.5	-8.46e-07	1.01258e-17	-4.78334e-21	1.01175e-17	229.5	-4.58e-07	-2.36709e-21	2.94969e-18	2.94655e-18
228	3.98e-07	3.90819e-10	230	9.29e-08	3.94513e-18	1.61688e-20	3.96618e-18	230	-3.71e-08	2.33405e-21	1.14923e-18	1.15234e-18
228.5	2.66e-07	3.24051e-10	230.5	3.24e-07	1.51602e-18	1.88697e-20	1.54187e-18	230.5	6.55e-07	3.40495e-21	4.41623e-19	4.46919e-19
229	-8.69e-08	2.67189e-10	231	1.39e-07	4.8425e-19	2.08434e-21	4.92762e-19	231	1.02e-06	2.16613e-21	1.41064e-19	1.44212e-19
229.5	-1.3e-07	2.19062e-10	231.5	-4.04e-07	1.83562e-19	-4.86951e-21	1.77435e-19	231.5	6.83e-07	8.81217e-21	5.34724e-20	6.77013e-20
230	-2.35e-10	1.78583e-10	232	-1.1e-07	-1.06956e-20	3.4711e-21	-3.53111e-21	232	1.58e-06	3.48196e-20	-3.11568e-21	5.01414e-20
230.5	6.17e-08	1.4475e-10	232.5	-4.74e-07	3.18145e-20	1.24316e-20	5.04875e-20	232.5	6.48e-07	1.07161e-19	9.26769e-21	1.73888e-19
231	-2.92e-07	1.16649e-10	233	2.31e-07	2.98529e-20	2.63942e-20	6.69717e-20	233	2.71e-07	3.28694e-19	8.69627e-21	5.12704e-19
231.5	-1.47e-07	9.34563e-11	233.5	-2.18e-07	1.03323e-20	2.07658e-20	4.13462e-20	233.5	-4.79e-08	9.91365e-19	3.00985e-21	1.52327e-18
232	4.6e-07	7.44366e-11	234	1.31e-07	-7.78881e-20	-1.3559e-20	-9.18308e-20	234	-4.28e-07	2.91845e-18	-2.26891e-20	4.45299e-18
232.5	2.18e-07	5.89381e-11	234.5	1.69e-06	-8.18212e-20	1.68918e-20	-5.66103e-20	234.5	-5.82e-07	8.43465e-18	-2.38349e-20	1.29094e-17
233	-1.84e-07	4.63896e-11	235	2.29e-07	-2.5501e-20	-7.99478e-21	-3.54232e-20	235	-6.41e-08	2.38632e-17	-7.42856e-21	3.65839e-17
233.5	1.14e-08	3.62948e-11	235.5	2.54e-07	-3.2215e-20	1.13089e-20	-1.66357e-20	235.5	3.22e-07	6.60986e-17	-9.38436e-21	1.01343e-16
234	-2.45e-07	2.82261e-11	236	5.01e-07	-4.41188e-21	-8.58142e-22	-8.76862e-21	236	-3.76e-07	1.79222e-16	-1.2852e-21	2.74805e-16
234.5	-1.25e-07	2.18186e-11	236.5	4.08e-07	-1.45847e-20	2.73213e-20	2.63907e-20	236.5	4.45e-07	4.75709e-16	-4.24857e-21	7.29416e-16
235	1.64e-08	1.67632e-11	237	1.45e-06	-4.58626e-20	2.75573e-20	-6.46404e-21	237	1.02e-06	1.23616e-15	-1.336e-20	1.89543e-15
235.5	1.17e-08	1.28005e-11	237.5	-4.58e-08	-2.47685e-20	1.70952e-20	-1.50697e-21	237.5	4.4e-07	3.14489e-15	-7.21517e-21	4.82216e-15
236	3.32e-07	9.71462e-12	238	-6.05e-07	7.87112e-20	5.22293e-20	1.51191e-19	238	6.39e-07	7.83323e-15	2.29289e-20	1.2011e-14
236.5	2.94e-07	7.32724e-12	238.5	-4.2e-07	8.03365e-21	1.78702e-19	2.80813e-19	238.5	8.62e-07	1.91024e-14	2.34024e-21	2.92904e-14
237	3.24e-07	5.49237e-12	239	8.4e-07	-7.70497e-22	7.50324e-19	1.14827e-18	239	-1.64e-07	4.56098e-14	-2.24449e-22	6.99351e-14
237.5	3.1e-07	4.09146e-12	239.5	3.86e-07	-7.17408e-20	3.28176e-18	4.95855e-18	239.5	-6.97e-07	1.06626e-13	-2.08984e-20	1.63493e-13
238	2.15e-07	3.02895e-12	240	2.4e-06	-9.99356e-20	1.41091e-17	2.15408e-17	240	-7.9e-07	2.44069e-13	-2.91117e-20	3.74239e-13
238.5	-1.21e-07	2.2285e-12	240.5	1.6e-06	-3.11217e-20	5.83568e-17	8.9452e-17	240.5	-1.67e-07	5.4704e-13	-9.06589e-21	8.38795e-13
239	-3.32e-07	1.62961e-12	241	1.71e-06	-3.49391e-20	2.32059e-16	3.55798e-16	241	7.17e-07	1.2006e-12	-1.01779e-20	1.84091e-12
239.5	-2.06e-08	1.18472e-12	241.5	1.95e-06	-1.78524e-20	8.88549e-16	1.36243e-15	241.5	4.79e-07	2.58024e-12	-5.20047e-21	3.95636e-12
240	2.74e-07	8.5679e-13	242	1.42e-06	-4.73169e-20	3.27621e-15	5.02348e-15	242	2.22e-08	5.43027e-12	-1.37836e-20	8.32641e-12
240.5	3.44e-07	6.17297e-13	242.5	9.28e-07	-1.03851e-20	1.1632e-14	1.78357e-14	242.5	1.64e-06	1.11918e-11	-3.02523e-21	1.71607e-11
241	6.7e-08	4.44558e-13	243	1.96e-06	7.93366e-21	3.97702e-14	6.0981e-14	243	9.73e-07	2.25897e-11	2.31111e-21	3.46375e-11
241.5	-1.15e-08	3.22431e-13	243.5	1.63e-06	1.66497e-20	1.30951e-13	2.00792e-13	243.5	6.97e-07	4.46554e-11	4.85013e-21	6.84716e-11
242	-2.25e-07	2.39324e-13	244	1.03e-06	6.11363e-20	4.15274e-13	6.36753e-13	244	7.1e-07	8.64587e-11	1.78093e-20	1.3257e-10
242.5	3.71e-08	1.87504e-13	244.5	7.62e-07	-4.42731e-20	1.2684e-12	1.94488e-12	244.5	1.13e-06	1.6396e-10	-1.2897e-20	2.51405e-10
243	-2.57e-07	1.62725e-13	245	8.76e-07	-6.35392e-20	3.7317e-12	5.72194e-12	245	4.2e-07	3.04567e-10	-1.85093e-20	4.67003e-10
243.5	-3.06e-08	1.6418e-13	245.5	1.31e-06	2.32168e-20	1.05758e-11	1.62163e-11	245.5	1.32e-06	5.54207e-10	6.76315e-21	8.49783e-10
244	3.54e-07	1.94849e-13	246	8.69e-07	7.10832e-21	2.88746e-11	4.42744e-11	246	4.37e-07	9.87938e-10	2.07068e-21	1.51484e-09
244.5	1.86e-09	2.62317e-13	246.5	1.89e-06	-2.36877e-20	7.59537e-11	1.16462e-10	246.5	-1.17e-06	1.72539e-09	-6.90033e-21	2.6456e-09
245	5.19e-07	3.80221e-13	247	1.95e-06	-7.19593e-20	1.9251e-10	2.95182e-10	247	-1.36e-06	2.95241e-09	-2.09621e-20	4.52703e-09
245.5	4.07e-07	5.70523e-13	247.5	2.12e-06	-1.24951e-21	4.70194e-10	7.20964e-10	247.5	-4.2e-07	4.95032e-09	-3.63987e-22	7.59049e-09
246	1.97e-07	8.66916e-13	248	1.02e-06	2.49425e-20	1.1068e-09	1.69709e-09	248	2.31e-07	8.13382e-09	7.26586e-21	1.24719e-08
246.5	5.05e-07	1.31977e-12	248.5	1.53e-06	1.56727e-20	2.51122e-09	3.85054e-09	248.5	1.83e-06	1.30979e-08	4.56553e-21	2.00835e-08
247	5.17e-07	2.00315e-12	249	1.65e-06	-2.62408e-20	5.49271e-09	8.42216e-09	249	1.44e-06	2.0673e-08	-7.64406e-21	3.16987e-08
247.5	-2.24e-07	3.02479e-12	249.5	2.07e-06	-7.23177e-20	1.15836e-08	1.77615e-08	249.5	7.26e-07	3.19851e-08	-2.10664e-20	4.90438e-08
248	4.53e-08	4.53976e-12	250	2.21e-06	1.68159e-20	2.35577e-08	3.61217e-08	250	-6.79e-07	4.85164e-08	4.89854e-21	7.43918e-08
248.5	-1.01e-07	6.76942e-12	250.5	1.19e-06	3.62452e-20	4.62102e-08	7.08556e-08	250.5	6.21e-09	7.21584e-08	1.05584e-20	1.10643e-07
249	5.4e-08	1.00272e-11	251	2.71e-06	3.25234e-21	8.74492e-08	1.34089e-07	251	1.85e-06	1.05247e-07	9.47421e-22	1.61378e-07
249.5	-1.05e-07	1.47531e-11	251.5	2.03e-06	-7.36429e-20	1.59697e-07	2.44868e-07	251.5	1.81e-06	1.50565e-07	-2.14525e-20	2.30867e-07
250	-1.1e-07	2.15603e-11	252	3.73e-06	-6.00759e-20	2.81499e-07	4.31632e-07	252	1.99e-06	2.11309e-07	-1.75004e-20	3.24006e-07
250.5	2.08e-08	3.12961e-11	252.5	4e-06	-4.94677e-20	4.79114e-07	7.34642e-07	252.5	2.26e-06	2.90987e-07	-1.44102e-20	4.4618e-07
251	6.05e-08	4.51225e-11	253	5.32e-06	2.36793e-20	7.87654e-07	1.20774e-06	253	2.06e-06	3.9327e-07	6.89787e-21	6.03014e-07
251.5	1.35e-07	6.46198e-11	253.5	5.83e-06	2.61029e-20	1.25125e-06	1.91858e-06	253.5	1.96e-06	5.21767e-07	7.60388e-21	8.00043e-07
252	2.56e-07	9.19204e-11	254	7.24e-06	-6.02206e-20	1.92161e-06	2.94647e-06	254	1.78e-06	6.79751e-07	-1.75425e-20	1.04229e-06
252.5	2.77e-07	1.29878e-10	254.5	9.06e-06	-6.0527e-20	2.85449e-06	4.37688e-06	254.5	2.6e-06	8.69845e-07	-1.76318e-20	1.33376e-06
253	-1.6e-07	1.82281e-10	255	1.02e-05	-2.4641e-20	4.10387e-06	6.2926e-06	255	2.89e-06	1.0937e-06	-7.17804e-21	1.67701e-06
253.5	2.96e-07	2.54118e-10	255.5	1.16e-05	-3.11954e-20	5.71426e-06	8.76186e-06	255.5	3.9e-06	1.3517e-06	-9.08734e-21	2.0726e-06
254	4.71e-07	3.51904e-10	256	1.37e-05	-5.1426e-20	7.71202e-06	1.18251e-05	256	4.34e-06	1.64271e-06	-1.49806e-20	2.51882e-06
254.5	3.21e-07	4.84072e-10	256.5	1.7e-05	-7.30644e-20	1.00974e-05	1.54826e-05	256.5	4.04e-06	1.96399e-06	-2.1284e-20	3.01146e-06
255	2.36e-07	6.61457e-10	257	2.04e-05	-9.06287e-20	1.28387e-05	1.96861e-05	257	4.73e-06	2.31117e-06	-2.64005e-20	3.54379e-06
255.5	6.77e-07	8.97851e-10	257.5	2.42e-05	-5.84969e-20	1.58714e-05	2.43362e-05	257.5	5.4e-06	2.67837e-06	-1.70404e-20	4.10683e-06
256	2.79e-07	1.21067e-09	258	2.72e-05	-1.3078e-20	1.91011e-05	2.92884e-05	258	5.39e-06	3.05854e-06	-3.80967e-21	4.68977e-06
256.5	-4.7e-08	1.62169e-09	258.5	2.86e-05	-1.88048e-20	2.24125e-05	3.43659e-05	258.5	5.17e-06	3.44387e-06	-5.47793e-21	5.28059e-06
257	2.42e-08	2.15797e-09	259	2.9e-05	2.3515e-20	2.56819e-05	3.93789e-05	259	5.76e-06	3.82621e-06	6.85003e-21	5.86685e-06
257.5	5.89e-07	2.85272e-09	259.5	3.09e-05	1.687e-21	2.87906e-05	4.41456e-05	259.5	4.96e-06	4.19767e-06	4.91431e-22	6.43643e-06
258	7.58e-07	3.74647e-09	260	3.29e-05	1.11258e-20	3.16385e-05	4.85124e-05	260	6.3e-06	4.5511e-06	3.24101e-21	6.97835e-06
258.5	6.02e-07	4.8881e-09	260.5	3.34e-05	-8.31726e-20	3.41532e-05	5.23682e-05	260.5	5.16e-06	4.88045e-06	-2.42285e-20	7.48336e-06
259	-5.38e-08	6.3361e-09	261	3.34e-05	-1.98048e-20	3.62948e-05	5.5652e-05	261	7.92e-06	5.18116e-06	-5.76923e-21	7.94444e-06
259.5	-1.56e-08	8.15976e-09	261.5	3.29e-05	5.3281e-20	3.80559e-05	5.83523e-05	261.5	7.58e-06	5.45025e-06	1.5521e-20	8.35705e-06
260	6.36e-07	1.04404e-08	262	3.38e-05	4.24867e-20	3.94563e-05	6.04996e-05	262	6.76e-06	5.68637e-06	1.23766e-20	8.7191e-06
260.5	1.06e-06	1.32724e-08	262.5	3.4e-05	4.09788e-20	4.05359e-05	6.21551e-05	262.5	5.82e-06	5.88969e-06	1.19373e-20	9.03086e-06
261	4.4e-07	1.67643e-08	263	3.45e-05	-4.19652e-20	4.13461e-05	6.33974e-05	263	6.47e-06	6.06165e-06	-1.22246e-20	9.29452e-06
261.5	3.4e-07	2.10396e-08	263.5	3.63e-05	-1.07354e-19	4.19415e-05	6.43103e-05	263.5	7.04e-06	6.20468e-06	-3.12727e-20	9.51385e-06
262	1.71e-07	2.62373e-08	264	3.56e-05	-6.19632e-20	4.23741e-05	6.49737e-05	264	5.85e-06	6.32193e-06	-1.80501e-20	9.69362e-06
262.5	6.84e-08	3.25117e-08	264.5	3.52e-05	4.29694e-20	4.26891e-05	6.54566e-05	264.5	6.62e-06	6.41686e-06	1.25172e-20	9.83919e-06
263	1.02e-07	4.00327e-08	265	3.65e-05	2.65516e-19	4.29228e-05	6.5815e-05	265	6.55e-06	6.49307e-06	7.73461e-20	9.95604e-06
263.5	4.06e-07	4.89844e-08	265.5	3.68e-05	6.16812e-19	4.31032e-05	6.60916e-05	265.5	7.18e-06	6.554e-06	1.7968e-19	1.00495e-05
264	7.74e-07	5.95641e-08	266	3.74e-05	1.85131e-18	4.325e-05	6.63166e-05	266	6.77e-06	6.60279e-06	5.39294e-19	1.01243e-05
264.5	6.85e-07	7.19797e-08	266.5	3.79e-05	5.69095e-18	4.33767e-05	6.65109e-05	266.5	7.88e-06	6.64221e-06	1.6578e-18	1.01847e-05
265	1.17e-06	8.64474e-08	267	3.75e-05	1.68593e-17	4.34919e-05	6.66876e-05	267	7.81e-06	6.67458e-06	4.9112e-18	1.02343e-05
265.5	7.85e-07	1.03188e-07	267.5	3.82e-05	4.87863e-17	4.3601e-05	6.68549e-05	267.5	6.8e-06	6.70179e-06	1.42117e-17	1.02761e-05
266	5.58e-07	1.22421e-07	268	3.92e-05	1.38335e-16	4.37071e-05	6.70176e-05	268	7.82e-06	6.72534e-06	4.02975e-17	1.03121e-05
266.5	8.5e-07	1.44363e-07	268.5	3.82e-05	3.83141e-16	4.38119e-05	6.71783e-05	268.5	6.33e-06	6.74637e-06	1.11611e-16	1.03443e-05
267	4.16e-07	1.69219e-07	269	3.71e-05	1.03901e-15	4.39164e-05	6.73384e-05	269	6.96e-06	6.76574e-06	3.02667e-16	1.0374e-05
267.5	6.85e-07	1.97179e-07	269.5	3.94e-05	2.75809e-15	4.40208e-05	6.74986e-05	269.5	7.55e-06	6.7841e-06	8.03444e-16	1.0402e-05
268	8.88e-07	2.28407e-07	270	3.98e-05	7.16793e-15	4.41256e-05	6.76592e-05	270	6.74e-06	6.80195e-06	2.08805e-15	1.04291e-05
268.5	1.06e-06	2.63041e-07	270.5	4.05e-05	1.82383e-14	4.42307e-05	6.78204e-05	270.5	8.95e-06	6.81971e-06	5.31291e-15	1.04559e-05
269	1.17e-06	3.01182e-07	271	4.18e-05	4.54343e-14	4.43362e-05	6.79821e-05	271	8.2e-06	6.83776e-06	1.32352e-14	1.04829e-05
269.5	9.46e-07	3.42889e-07	271.5	4.14e-05	1.10815e-13	4.44421e-05	6.81445e-05	271.5	8.79e-06	6.85654e-06	3.22809e-14	1.05105e-05
270	1.25e-06	3.88175e-07	272	4.31e-05	2.64632e-13	4.45484e-05	6.83075e-05	272	8.5e-06	6.87659e-06	7.70885e-14	1.05394e-05
270.5	1.01e-06	4.37001e-07	272.5	4.27e-05	6.18765e-13	4.46553e-05	6.84713e-05	272.5	7.52e-06	6.89863e-06	1.80249e-13	1.05703e-05
271	1.19e-06	4.89272e-07	273	4.23e-05	1.41664e-12	4.47627e-05	6.86359e-05	273	8.54e-06	6.92363e-06	4.12674e-13	1.06042e-05
271.5	1.09e-06	5.44839e-07	273.5	4.4e-05	3.17585e-12	4.48711e-05	6.88016e-05	273.5	9.43e-06	6.95291e-06	9.25138e-13	1.06423e-05
272	8.77e-07	6.03493e-07	274	4.59e-05	6.97167e-12	4.4981e-05	6.8969e-05	274	9.81e-06	6.98819e-06	2.03088e-12	1.06865e-05
272.5	9.34e-07	6.64971e-07	274.5	4.49e-05	1.49867e-11	4.50934e-05	6.91393e-05	274.5	9.69e-06	7.0317e-06	4.3657e-12	1.0739e-05
273	8.22e-07	7.28954e-07	275	4.6e-05	3.1549e-11	4.52105e-05	6.93144e-05	275	9.9e-06	7.08623e-06	9.19037e-12	1.08025e-05
273.5	9.77e-07	7.95077e-07	275.5	4.64e-05	6.50414e-11	4.5336e-05	6.94983e-05	275.5	1.04e-05	7.15512e-06	1.89468e-11	1.08804e-05
274	5.63e-07	8.62931e-07	276	4.65e-05	1.31322e-10	4.54765e-05	6.96974e-05	276	9.84e-06	7.24229e-06	3.82546e-11	1.09767e-05
274.5	9.43e-07	9.32072e-07	276.5	4.71e-05	2.59684e-10	4.56427e-05	6.99225e-05	276.5	1.06e-05	7.3521e-06	7.56471e-11	1.10957e-05
275	1.49e-06	1.00203e-06	277	4.68e-05	5.02965e-10	4.58513e-05	7.01904e-05	277	1.15e-05	7.48919e-06	1.46516e-10	1.1242e-05
275.5	1e-06	1.07231e-06	277.5	4.88e-05	9.54189e-10	4.61276e-05	7.05265e-05	277.5	1.16e-05	7.65827e-06	2.7796e-10	1.14204e-05
276	4.39e-07	1.14243e-06	278	4.99e-05	1.77321e-09	4.65071e-05	7.09664e-05	278	1.13e-05	7.86375e-06	5.16544e-10	1.16354e-05
276.5	6.84e-07	1.2119e-06	278.5	4.97e-05	3.22806e-09	4.70374e-05	7.15581e-05	278.5	1.25e-05	8.10939e-06	9.40348e-10	1.18907e-05
277	1.26e-06	1.28023e-06	279	5.16e-05	5.75712e-09	4.77782e-05	7.23616e-05	279	1.26e-05	8.39785e-06	1.67707e-09	1.21893e-05
277.5	1.26e-06	1.34699e-06	279.5	5.49e-05	1.00596e-08	4.87995e-05	7.34478e-05	279.5	1.36e-05	8.73037e-06	2.93041e-09	1.25324e-05
278	1.07e-06	1.41174e-06	280	5.71e-05	1.72228e-08	5.01768e-05	7.48932e-05	280	1.47e-05	9.10636e-06	5.01707e-09	1.292e-05
278.5	1.04e-06	1.47413e-06	280.5	5.96e-05	2.88939e-08	5.19834e-05	7.67728e-05	280.5	1.42e-05	9.52322e-06	8.41691e-09	1.33497e-05
279	1.33e-06	1.53381e-06	281	6.29e-05	4.75037e-08	5.42796e-05	7.91493e-05	281	1.52e-05	9.97629e-06	1.3838e-08	1.38178e-05
279.5	1.26e-06	1.59052e-06	281.5	6.67e-05	7.6544e-08	5.71016e-05	8.20624e-05	281.5	1.52e-05	1.04589e-05	2.22976e-08	1.43185e-05
280	1.39e-06	1.64405e-06	282	7.3e-05	1.20893e-07	6.04503e-05	8.55178e-05	282	1.61e-05	1.09628e-05	3.52167e-08	1.4845e-05
280.5	1.44e-06	1.69424e-06	282.5	8e-05	1.87176e-07	6.42839e-05	8.94806e-05	282.5	1.56e-05	1.14785e-05	5.45251e-08	1.53897e-05
281	1.25e-06	1.741e-06	283	8.79e-05	2.84125e-07	6.85164e-05	9.38733e-05	283	1.6e-05	1.19957e-05	8.27668e-08	1.5945e-05
281.5	1.42e-06	1.78429e-06	283.5	9.6e-05	4.22902e-07	7.30217e-05	9.85811e-05	283.5	1.74e-05	1.25045e-05	1.23193e-07	1.6504e-05
282	1.16e-06	1.82415e-06	284	0.000103576	6.17317e-07	7.76461e-05	0.000103464	284	1.77e-05	1.29953e-05	1.79827e-07	1.70614e-05
282.5	8.2e-07	1.86065e-06	284.5	0.00011103	8.83866e-07	8.22241e-05	0.000108373	284.5	1.79e-05	1.34599e-05	2.57474e-07	1.76136e-05
283	1.61e-06	1.89394e-06	285	0.000115424	1.24152e-06	8.65978e-05	0.000113169	285	1.88e-05	1.38917e-05	3.61659e-07	1.81597e-05
283.5	2.11e-06	1.92419e-06	285.5	0.000120774	1.71118e-06	9.06335e-05	0.00011774	285.5	1.92e-05	1.42863e-05	4.98473e-07	1.87012e-05
284	2.12e-06	1.95163e-06	286	0.000125947	2.31478e-06	9.42351e-05	0.000122011	286	2.14e-05	1.46411e-05	6.74305e-07	1.9242e-05
284.5	1.96e-06	1.97654e-06	286.5	0.000130318	3.07399e-06	9.73498e-05	0.000125951	286.5	2.13e-05	1.49555e-05	8.95467e-07	1.97878e-05
285	2.44e-06	1.9992e-06	287	0.000133139	4.00858e-06	9.99679e-05	0.00012957	287	2.2e-05	1.52306e-05	1.16772e-06	2.03456e-05
285.5	2.22e-06	2.01996e-06	287.5	0.000136327	5.13458e-06	0.000102116	0.000132912	287.5	2.16e-05	1.54692e-05	1.49573e-06	2.09225e-05
286	2.28e-06	2.03919e-06	288	0.000141912	6.46229e-06	0.000103849	0.000136039	288	2.17e-05	1.56748e-05	1.88249e-06	2.15254e-05
286.5	2.41e-06	2.05727e-06	288.5	0.000144417	7.99456e-06	0.000105233	0.000139023	288.5	2.35e-05	1.58517e-05	2.32885e-06	2.21591e-05
287	2.64e-06	2.07462e-06	289	0.00014768	9.72528e-06	0.000106343	0.000141932	289	2.6e-05	1.60043e-05	2.83302e-06	2.28265e-05
287.5	2.35e-06	2.09167e-06	289.5	0.000150082	1.16386e-05	0.000107246	0.000144818	289.5	2.59e-05	1.61372e-05	3.39038e-06	2.35274e-05
288	1.77e-06	2.10889e-06	290	0.000153465	1.3709e-05	0.000108004	0.000147715	290	2.6e-05	1.62543e-05	3.99348e-06	2.42584e-05
288.5	2.57e-06	2.12676e-06	290.5	0.000156415	1.59017e-05	0.000108664	0.000150637	290.5	2.71e-05	1.63596e-05	4.63223e-06	2.50132e-05
289	2.76e-06	2.14578e-06	291	0.00015824	1.81748e-05	0.000109263	0.00015358	291	2.82e-05	1.64561e-05	5.29439e-06	2.57828e-05
289.5	3.06e-06	2.16647e-06	291.5	0.000160735	2.04814e-05	0.000109828	0.000156522	291.5	2.85e-05	1.65464e-05	5.96632e-06	2.6556e-05
290	2.82e-06	2.18936e-06	292	0.000163957	2.27727e-05	0.000110376	0.000159433	292	2.92e-05	1.66328e-05	6.63379e-06	2.7321e-05
290.5	2.38e-06	2.21502e-06	292.5	0.000166863	2.5001e-05	0.00011092	0.000162277	292.5	2.96e-05	1.67169e-05	7.28289e-06	2.80652e-05
291	2.51e-06	2.24399e-06	293	0.000169501	2.71227e-05	0.000111467	0.000165018	293	3e-05	1.67998e-05	7.90095e-06	2.87775e-05
291.5	2.62e-06	2.27687e-06	293.5	0.000171826	2.9101e-05	0.000112022	0.000167624	293.5	3.13e-05	1.68827e-05	8.47725e-06	2.9448e-05
292	2.74e-06	2.3142e-06	294	0.000173532	3.09081e-05	0.000112587	0.000170069	294	3.31e-05	1.69661e-05	9.00366e-06	3.00692e-05
292.5	3.08e-06	2.35656e-06	294.5	0.00017699	3.25258e-05	0.000113164	0.000172338	294.5	3.35e-05	1.70506e-05	9.4749e-06	3.06364e-05
293	2.98e-06	2.4045e-06	295	0.000179293	3.39463e-05	0.000113755	0.000174425	295	3.26e-05	1.71365e-05	9.88872e-06	3.11477e-05
293.5	3.31e-06	2.45855e-06	295.5	0.000182822	3.51719e-05	0.000114361	0.000176331	295.5	3.4e-05	1.72242e-05	1.02457e-05	3.16041e-05
294	3.73e-06	2.51918e-06	296	0.000185032	3.62135e-05	0.000114982	0.00017807	296	3.45e-05	1.73138e-05	1.05492e-05	3.20089e-05
294.5	3.56e-06	2.58686e-06	296.5	0.000188383	3.70898e-05	0.00011562	0.000179661	296.5	3.65e-05	1.74056e-05	1.08044e-05	3.23679e-05
295	3.1e-06	2.66195e-06	297	0.000191001	3.78255e-05	0.000116276	0.000181129	297	3.85e-05	1.74997e-05	1.10187e-05	3.26883e-05
295.5	3.12e-06	2.74477e-06	297.5	0.000193882	3.84502e-05	0.000116951	0.000182506	297.5	3.85e-05	1.75964e-05	1.12007e-05	3.2979e-05
296	2.81e-06	2.83556e-06	298	0.000196197	3.89972e-05	0.000117645	0.000183826	298	3.9e-05	1.76958e-05	1.13601e-05	3.32499e-05
296.5	3.33e-06	2.93444e-06	298.5	0.000198999	3.95027e-05	0.000118361	0.000185126	298.5	4.03e-05	1.7798e-05	1.15073e-05	3.35117e-05
297	3.75e-06	3.04145e-06	299	0.000201444	4.00051e-05	0.0001191	0.000186447	299	4.13e-05	1.79034e-05	1.16537e-05	3.37757e-05
297.5	3.57e-06	3.15652e-06	299.5	0.000202953	4.0545e-05	0.000119863	0.00018783	299.5	4.24e-05	1.8012e-05	1.18109e-05	3.40541e-05
298	3.4e-06	3.27946e-06	300	0.000206258	4.11646e-05	0.000120653	0.000189321	300	4.31e-05	1.81243e-05	1.19914e-05	3.43594e-05
298.5	3.62e-06	3.40997e-06	300.5	0.000208807	4.19072e-05	0.000121472	0.000190964	300.5	4.45e-05	1.82404e-05	1.22077e-05	3.47046e-05
299	3.89e-06	3.54763e-06	301	0.00021158	4.28166e-05	0.000122322	0.000192805	301	4.51e-05	1.83607e-05	1.24727e-05	3.51026e-05
299.5	4.36e-06	3.69194e-06	301.5	0.000215181	4.39358e-05	0.000123206	0.000194891	301.5	4.7e-05	1.84857e-05	1.27987e-05	3.55665e-05
300	4.25e-06	3.84227e-06	302	0.000218282	4.53048e-05	0.000124128	0.000197266	302	4.75e-05	1.86157e-05	1.31975e-05	3.61084e-05
300.5	4.32e-06	3.99792e-06	302.5	0.000221588	4.69589e-05	0.00012509	0.000199967	302.5	4.76e-05	1.87513e-05	1.36793e-05	3.6739e-05
301	4.29e-06	4.15814e-06	303	0.000223834	4.89252e-05	0.000126099	0.000203028	303	4.82e-05	1.88932e-05	1.42521e-05	3.7467e-05
301.5	4.37e-06	4.32211e-06	303.5	0.000228198	5.12207e-05	0.00012716	0.00020647	303.5	5.02e-05	1.9042e-05	1.49208e-05	3.82979e-05
302	4.36e-06	4.48897e-06	304	0.00023138	5.3849e-05	0.000128279	0.000210304	304	5.15e-05	1.91987e-05	1.56864e-05	3.92337e-05
302.5	5.1e-06	4.65788e-06	304.5	0.000234893	5.67989e-05	0.000129464	0.000214527	304.5	5.2e-05	1.93642e-05	1.65458e-05	4.02722e-05
303	4.7e-06	4.82801e-06	305	0.00023789	6.00432e-05	0.000130727	0.000219123	305	5.27e-05	1.95397e-05	1.74908e-05	4.14065e-05
303.5	4.85e-06	4.99855e-06	305.5	0.000242286	6.35392e-05	0.00013208	0.000224061	305.5	5.37e-05	1.97264e-05	1.85092e-05	4.26255e-05
304	5.04e-06	5.16877e-06	306	0.000246086	6.72301e-05	0.000133538	0.0002293	306	5.57e-05	1.99257e-05	1.95844e-05	4.3914e-05
304.5	5.3e-06	5.33801e-06	306.5	0.000250169	7.10481e-05	0.00013512	0.000234792	306.5	5.56e-05	2.0139e-05	2.06966e-05	4.52538e-05
305	4.92e-06	5.50571e-06	307	0.000253012	7.49188e-05	0.000136848	0.000240482	307	5.63e-05	2.03677e-05	2.18242e-05	4.66244e-05
305.5	5.13e-06	5.67144e-06	307.5	0.000257849	7.87651e-05	0.000138743	0.000246317	307.5	5.72e-05	2.06131e-05	2.29446e-05	4.80047e-05
306	5.69e-06	5.83488e-06	308	0.000262786	8.25133e-05	0.000140828	0.000252243	308	5.82e-05	2.08759e-05	2.40365e-05	4.9374e-05
306.5	5.41e-06	5.99583e-06	308.5	0.000267732	8.60966e-05	0.000143118	0.000258212	308.5	5.84e-05	2.11567e-05	2.50803e-05	5.07134e-05
307	5.66e-06	6.15427e-06	309	0.000272532	8.94599e-05	0.000145622	0.000264174	309	5.77e-05	2.14549e-05	2.60601e-05	5.20063e-05
307.5	6.18e-06	6.3103e-06	309.5	0.000276957	9.2562e-05	0.000148328	0.00027008	309.5	5.84e-05	2.17692e-05	2.69637e-05	5.32393e-05
308	5.61e-06	6.46413e-06	310	0.000281738	9.53768e-05	0.000151205	0.000275869	310	5.92e-05	2.2097e-05	2.77837e-05	5.44022e-05
308.5	5.67e-06	6.61616e-06	310.5	0.000286078	9.78939e-05	0.000154191	0.00028147	310.5	5.98e-05	2.24341e-05	2.85169e-05	5.5488e-05
309	6.15e-06	6.76686e-06	311	0.000288523	0.000100117	0.000157193	0.000286795	311	6.1e-05	2.27751e-05	2.91644e-05	5.6492e-05
309.5	6.02e-06	6.91684e-06	311.5	0.000291426	0.00010206	0.000160089	0.000291735	311.5	6.1e-05	2.31131e-05	2.97306e-05	5.74119e-05
310	6.43e-06	7.0668e-06	312	0.000294401	0.000103749	0.000162736	0.000296172	312	6.15e-05	2.34398e-05	3.02225e-05	5.82464e-05
310.5	7.08e-06	7.21753e-06	312.5	0.000297723	0.000105213	0.000164981	0.000299984	312.5	6.14e-05	2.37461e-05	3.06491e-05	5.89953e-05
311	6.93e-06	7.36988e-06	313	0.000298886	0.000106487	0.000166679	0.00030306	313	6.03e-05	2.40224e-05	3.10201e-05	5.96588e-05
311.5	7.11e-06	7.52476e-06	313.5	0.000298876	0.000107604	0.000167713	0.000305316	313.5	6.19e-05	2.42593e-05	3.13456e-05	6.02376e-05
312	7.36e-06	7.68312e-06	314	0.000299171	0.000108598	0.000168008	0.000306712	314	6.29e-05	2.44482e-05	3.16352e-05	6.07326e-05
312.5	7.25e-06	7.84595e-06	314.5	0.000297437	0.0001095	0.000167545	0.000307258	314.5	6.56e-05	2.45819e-05	3.18979e-05	6.11458e-05
313	7.6e-06	8.01424e-06	315	0.000294718	0.000110338	0.000166361	0.00030702	315	6.23e-05	2.46552e-05	3.2142e-05	6.14802e-05
313.5	8.16e-06	8.189e-06	315.5	0.000294075	0.000111137	0.000164545	0.000306112	315.5	6.16e-05	2.46657e-05	3.23746e-05	6.17405e-05
314	7.81e-06	8.37126e-06	316	0.000293027	0.000111919	0.000162226	0.000304686	316	6.1e-05	2.46132e-05	3.26024e-05	6.19332e-05
314.5	7.97e-06	8.56202e-06	316.5	0.000290625	0.000112705	0.000159555	0.000302914	316.5	6.17e-05	2.45006e-05	3.28315e-05	6.20672e-05
315	8.62e-06	8.76231e-06	317	0.00028896	0.000113516	0.000156687	0.000300971	317	6.19e-05	2.43331e-05	3.30678e-05	6.21538e-05
315.5	8.15e-06	8.97316e-06	317.5	0.000289911	0.000114374	0.000153762	0.000299019	317.5	6.17e-05	2.41179e-05	3.33177e-05	6.22064e-05
316	8.5e-06	9.1956e-06	318	0.000288866	0.000115302	0.000150897	0.000297198	318	6.18e-05	2.38639e-05	3.35881e-05	6.2241e-05
316.5	8.7e-06	9.43069e-06	318.5	0.000288975	0.00011633	0.000148178	0.000295624	318.5	6.19e-05	2.35806e-05	3.38874e-05	6.22755e-05
317	9.37e-06	9.67949e-06	319	0.000289657	0.000117492	0.000145657	0.000294385	319	6.26e-05	2.32779e-05	3.42259e-05	6.233e-05
317.5	9.49e-06	9.94311e-06	319.5	0.000289973	0.000118831	0.000143362	0.00029355	319.5	6.36e-05	2.2965e-05	3.46161e-05	6.24262e-05
318	9.72e-06	1.02227e-05	320	0.000290344	0.000120402	0.000141296	0.000293177	320	6.46e-05	2.26504e-05	3.50735e-05	6.25881e-05
318.5	9.94e-06	1.05193e-05	320.5	0.000292166	0.000122267	0.000139448	0.000293317	320.5	6.59e-05	2.23411e-05	3.56168e-05	6.28414e-05
319	1e-05	1.08342e-05	321	0.000294328	0.000124503	0.000137798	0.000294029	321	6.77e-05	2.20429e-05	3.62682e-05	6.32142e-05
319.5	1e-05	1.11686e-05	321.5	0.000295573	0.000127198	0.000136324	0.000295376	321.5	6.75e-05	2.17597e-05	3.70535e-05	6.37361e-05
320	1.1e-05	1.15237e-05	322	0.000298754	0.000130453	0.000135	0.000297436	322	6.96e-05	2.14944e-05	3.80015e-05	6.4439e-05
320.5	1.11e-05	1.19006e-05	322.5	0.000302111	0.000134375	0.000133807	0.000300295	322.5	7.13e-05	2.12483e-05	3.91441e-05	6.53559e-05
321	1.11e-05	1.23006e-05	323	0.000308913	0.00013908	0.000132725	0.000304049	323	7.36e-05	2.10219e-05	4.05147e-05	6.65207e-05
321.5	1.15e-05	1.27247e-05	323.5	0.000315586	0.000144685	0.000131739	0.000308801	323.5	7.52e-05	2.08147e-05	4.21473e-05	6.7967e-05
322	1.14e-05	1.31738e-05	324	0.000321868	0.000151303	0.000130835	0.00031465	324	7.73e-05	2.06259e-05	4.40752e-05	6.97272e-05
322.5	1.18e-05	1.36488e-05	324.5	0.000331996	0.00015904	0.000130004	0.000321694	324.5	7.88e-05	2.0454e-05	4.63292e-05	7.18309e-05
323	1.26e-05	1.41503e-05	325	0.000344773	0.00016799	0.000129237	0.000330015	325	8.16e-05	2.02977e-05	4.89362e-05	7.43034e-05
323.5	1.31e-05	1.46784e-05	325.5	0.000356941	0.000178224	0.000128528	0.000339681	325.5	8.45e-05	2.01555e-05	5.19175e-05	7.71646e-05
324	1.4e-05	1.52334e-05	326	0.000372452	0.000189793	0.000127871	0.000350735	326	8.79e-05	2.00259e-05	5.52876e-05	8.04275e-05
324.5	1.53e-05	1.58146e-05	326.5	0.000387946	0.00020272	0.000127261	0.000363196	326.5	9.05e-05	1.99076e-05	5.90532e-05	8.40974e-05
325	1.65e-05	1.64214e-05	327	0.000404185	0.000216997	0.000126695	0.000377054	327	9.39e-05	1.97993e-05	6.32123e-05	8.81713e-05
325.5	1.76e-05	1.70524e-05	327.5	0.00042163	0.000232589	0.000126168	0.000392268	327.5	9.75e-05	1.97001e-05	6.77542e-05	9.26374e-05
326	1.91e-05	1.77058e-05	328	0.00043915	0.000249428	0.000125679	0.000408768	328	0.000102123	1.9609e-05	7.26594e-05	9.74752e-05
326.5	1.96e-05	1.83794e-05	328.5	0.000456799	0.000267417	0.000125225	0.000426456	328.5	0.000107699	1.95253e-05	7.78998e-05	0.000102656
327	2.04e-05	1.90703e-05	329	0.000473479	0.000286437	0.000124803	0.000445209	329	0.000113331	1.94483e-05	8.34402e-05	0.000108144
327.5	2.09e-05	1.97751e-05	329.5	0.00049047	0.000306341	0.000124411	0.000464879	329.5	0.000118534	1.93774e-05	8.92384e-05	0.000113896
328	2.16e-05	2.04901e-05	330	0.000505421	0.000326968	0.000124049	0.000485305	330	0.000123713	1.93123e-05	9.52473e-05	0.000119865
328.5	2.24e-05	2.12109e-05	330.5	0.000520399	0.000348145	0.000123714	0.000506309	330.5	0.000129398	1.92524e-05	0.000101416	0.000126
329	2.32e-05	2.19331e-05	331	0.000537509	0.000369689	0.000123405	0.000527709	331	0.000135136	1.91975e-05	0.000107692	0.000132247
329.5	2.28e-05	2.26517e-05	331.5	0.000554609	0.000391418	0.000123122	0.000549322	331.5	0.00014021	1.91472e-05	0.000114022	0.000138553
330	2.29e-05	2.33617e-05	332	0.000575812	0.000413153	0.000122862	0.000570967	332	0.000147409	1.91012e-05	0.000120353	0.000144865
330.5	2.36e-05	2.4058e-05	332.5	0.000597517	0.000434721	0.000122625	0.000592471	332.5	0.00015435	1.90595e-05	0.000126636	0.000151133
331	2.43e-05	2.47356e-05	333	0.000618168	0.00045596	0.00012241	0.00061367	333	0.00016006	1.90217e-05	0.000132823	0.00015731
331.5	2.44e-05	2.53897e-05	333.5	0.000640106	0.000476715	0.000122216	0.000634411	333.5	0.000166625	1.89877e-05	0.000138869	0.000163351
332	2.44e-05	2.60158e-05	334	0.000661156	0.000496841	0.000122044	0.000654545	334	0.000173844	1.89574e-05	0.000144732	0.000169212
332.5	2.53e-05	2.66099e-05	334.5	0.000680337	0.000516198	0.000121891	0.000673933	334.5	0.000180806	1.89305e-05	0.000150371	0.000174853
333	2.51e-05	2.71686e-05	335	0.000699246	0.000534644	0.000121757	0.000692433	335	0.000188121	1.89071e-05	0.000155744	0.000180233
333.5	2.57e-05	2.7689e-05	335.5	0.000716947	0.000552041	0.000121643	0.000709907	335.5	0.000194832	1.88869e-05	0.000160812	0.000185311
334	2.57e-05	2.81692e-05	336	0.000733501	0.000568249	0.000121547	0.000726213	336	0.000200008	1.887e-05	0.000165533	0.000190046
334.5	2.59e-05	2.86078e-05	336.5	0.000748039	0.000583129	0.000121469	0.000741212	336.5	0.000202562	1.88561e-05	0.000169868	0.000194398
335	2.63e-05	2.90046e-05	337	0.000759194	0.000596552	0.000121409	0.000754777	337	0.000206266	1.88453e-05	0.000173778	0.00019833
335.5	2.71e-05	2.936e-05	337.5	0.000771823	0.000608409	0.000121366	0.000766795	337.5	0.000208887	1.88375e-05	0.000177232	0.000201808
336	2.77e-05	2.96755e-05	338	0.000781091	0.000618619	0.000121341	0.000777189	338	0.000211854	1.88326e-05	0.000180206	0.000204811
336.5	2.76e-05	2.99531e-05	338.5	0.000788403	0.00062715	0.000121333	0.000785924	338.5	0.000216315	1.88307e-05	0.000182692	0.000207328
337	2.8e-05	3.01958e-05	339	0.000793014	0.000634023	0.000121342	0.000793022	339	0.000217119	1.88315e-05	0.000184694	0.000209365
337.5	2.82e-05	3.04072e-05	339.5	0.000799874	0.000639327	0.000121368	0.000798572	339.5	0.000220167	1.88353e-05	0.000186239	0.000210949
338	2.84e-05	3.05914e-05	340	0.000800794	0.000643219	0.00012141	0.000802731	340	0.000219998	1.88418e-05	0.000187372	0.000212125
338.5	2.87e-05	3.07531e-05	340.5	0.000800716	0.000645924	0.000121469	0.000805724	340.5	0.000218699	1.88512e-05	0.00018816	0.000212959
339	2.9e-05	3.08971e-05	341	0.000801506	0.000647723	0.000121544	0.000807832	341	0.000216738	1.88633e-05	0.000188684	0.000213533
339.5	2.92e-05	3.10284e-05	341.5	0.000805978	0.000648938	0.000121637	0.000809379	341.5	0.000218251	1.88783e-05	0.000189038	0.00021394
340	2.99e-05	3.11522e-05	342	0.000813126	0.000649911	0.000121746	0.000810704	342	0.000219724	1.8896e-05	0.000189322	0.00021428
340.5	2.99e-05	3.12732e-05	342.5	0.000816929	0.000650976	0.000121871	0.000812144	342.5	0.000220606	1.89166e-05	0.000189632	0.000214651
341	3.06e-05	3.13962e-05	343	0.000817373	0.000652436	0.000122014	0.000814	343	0.000222031	1.89401e-05	0.000190058	0.000215141
341.5	3.12e-05	3.15252e-05	343.5	0.000816404	0.000654536	0.000122173	0.000816519	343.5	0.000222322	1.89664e-05	0.000190669	0.000215821
342	3.1e-05	3.16638e-05	344	0.000815755	0.000657442	0.00012235	0.000819867	344	0.000221583	1.89956e-05	0.000191516	0.000216739
342.5	3.15e-05	3.18149e-05	344.5	0.000813342	0.000661227	0.000122544	0.000824117	344.5	0.000221477	1.90278e-05	0.000192618	0.000217918
343	3.19e-05	3.19806e-05	345	0.000814691	0.000665862	0.000122756	0.000829242	345	0.000221495	1.9063e-05	0.000193969	0.000219348
343.5	3.2e-05	3.21622e-05	345.5	0.000819398	0.00067122	0.000122986	0.000835113	345.5	0.000221712	1.91012e-05	0.000195529	0.000220993
344	3.21e-05	3.23599e-05	346	0.000825155	0.00067708	0.000123234	0.000841512	346	0.000224417	1.91426e-05	0.000197236	0.000222789
344.5	3.24e-05	3.25733e-05	346.5	0.000836042	0.000683147	0.0001235	0.000848143	346.5	0.000226044	1.91871e-05	0.000199004	0.000224649
345	3.29e-05	3.28005e-05	347	0.000844958	0.000689075	0.000123786	0.000854662	347	0.000226343	1.9235e-05	0.000200731	0.000226473
345.5	3.29e-05	3.30392e-05	347.5	0.000856589	0.000694493	0.000124091	0.000860697	347.5	0.000227502	1.92862e-05	0.000202309	0.000228154
346	3.31e-05	3.32858e-05	348	0.000864864	0.000699034	0.000124416	0.000865884	348	0.000228956	1.93409e-05	0.000203632	0.000229584
346.5	3.34e-05	3.35361e-05	348.5	0.000874018	0.000702359	0.000124762	0.000869884	348.5	0.000230122	1.93991e-05	0.0002046	0.000230665
347	3.32e-05	3.37851e-05	349	0.000878576	0.000704185	0.000125129	0.000872415	349	0.000231024	1.94612e-05	0.000205132	0.000231314
347.5	3.31e-05	3.40269e-05	349.5	0.000880979	0.000704295	0.000125518	0.000873262	349.5	0.000230065	1.9527e-05	0.000205164	0.000231469
348	3.34e-05	3.42556e-05	350	0.000881137	0.000702549	0.000125929	0.000872284	350	0.000228419	1.9597e-05	0.000204656	0.00023109
348.5	3.35e-05	3.44646e-05	350.5	0.000878697	0.000698883	0.000126364	0.00086942	350.5	0.00022656	1.96711e-05	0.000203588	0.000230157
349	3.39e-05	3.46471e-05	351	0.000870432	0.000693298	0.000126824	0.000864673	351	0.000222278	1.97497e-05	0.000201961	0.000228671
349.5	3.41e-05	3.47964e-05	351.5	0.000863263	0.000685853	0.000127309	0.000858103	351.5	0.000214803	1.98329e-05	0.000199792	0.000226651
350	3.38e-05	3.49059e-05	352	0.000853658	0.000676641	0.000127821	0.000849804	352	0.000209229	1.9921e-05	0.000197108	0.000224122
350.5	3.35e-05	3.49695e-05	352.5	0.000841928	0.000665776	0.00012836	0.000839893	352.5	0.000202805	2.00143e-05	0.000193943	0.00022112
351	3.37e-05	3.49812e-05	353	0.000829766	0.000653377	0.000128929	0.000828492	353	0.000196449	2.01131e-05	0.000190332	0.00021768
351.5	3.31e-05	3.49362e-05	353.5	0.000815164	0.000639562	0.000129529	0.000815719	353.5	0.000188776	2.02178e-05	0.000186307	0.000213835
352	3.24e-05	3.483e-05	354	0.000799244	0.000624436	0.000130161	0.000801682	354	0.00018008	2.03288e-05	0.000181901	0.000209618
352.5	3.08e-05	3.46593e-05	354.5	0.000779593	0.000608098	0.000130827	0.000786485	354.5	0.000171811	2.04466e-05	0.000177141	0.000205058
353	3.05e-05	3.44218e-05	355	0.000759019	0.000590641	0.000131529	0.000770223	355	0.000164996	2.05717e-05	0.000172056	0.000200183
353.5	3.04e-05	3.41162e-05	355.5	0.000737469	0.000572166	0.000132271	0.000753	355.5	0.000158673	2.07049e-05	0.000166674	0.000195024
354	2.96e-05	3.37425e-05	356	0.00071585	0.00055278	0.000133053	0.000734928	356	0.000153055	2.08469e-05	0.000161027	0.000189612
354.5	2.87e-05	3.33016e-05	356.5	0.000697308	0.000532606	0.00013388	0.000716134	356.5	0.000146693	2.09986e-05	0.00015515	0.000183985
355	2.84e-05	3.27957e-05	357	0.000680407	0.000511784	0.000134754	0.000696764	357	0.000141658	2.11611e-05	0.000149085	0.000178186
355.5	2.81e-05	3.22279e-05	357.5	0.000663817	0.000490467	0.000135681	0.000676976	357.5	0.000138321	2.13356e-05	0.000142875	0.000172261
356	2.74e-05	3.16026e-05	358	0.000646053	0.000468815	0.000136663	0.000656937	358	0.000134612	2.15237e-05	0.000136568	0.000166259
356.5	2.66e-05	3.09246e-05	358.5	0.000628714	0.000446986	0.000137706	0.000636814	358.5	0.000128459	2.17269e-05	0.000130209	0.000160229
357	2.64e-05	3.01998e-05	359	0.000610501	0.000425129	0.000138816	0.000616764	359	0.00012521	2.19471e-05	0.000123842	0.000154216
357.5	2.61e-05	2.94345e-05	359.5	0.000589546	0.000403374	0.000140002	0.00059693	359.5	0.000120802	2.21864e-05	0.000117504	0.000148261
358	2.57e-05	2.86354e-05	360	0.000566711	0.00038183	0.00014127	0.000577434	360	0.000114742	2.24469e-05	0.000111229	0.000142401
358.5	2.57e-05	2.78095e-05	360.5	0.000545758	0.000360587	0.000142634	0.000558381	360.5	0.000111812	2.27305e-05	0.000105041	0.000136663
359	2.52e-05	2.69639e-05	361	0.000522806	0.000339716	0.000144105	0.000539865	361	0.000106829	2.30392e-05	9.89607e-05	0.000131072
359.5	2.45e-05	2.61054e-05	361.5	0.000498083	0.000319279	0.000145701	0.000521974	361.5	0.000102892	2.33743e-05	9.30075e-05	0.000125648
360	2.41e-05	2.52407e-05	362	0.00047547	0.000299339	0.000147442	0.000504799	362	0.000100197	2.37364e-05	8.71987e-05	0.00012041
360.5	2.38e-05	2.43763e-05	362.5	0.000454197	0.000279963	0.000149353	0.000488449	362.5	9.65e-05	2.41251e-05	8.15545e-05	0.000115377
361	2.37e-05	2.35178e-05	363	0.000436068	0.000261234	0.000151462	0.000473049	363	9.36e-05	2.45386e-05	7.60986e-05	0.000110569
361.5	2.3e-05	2.26704e-05	363.5	0.000420682	0.000243247	0.000153804	0.000458744	363.5	9.17e-05	2.49731e-05	7.08588e-05	0.00010601
362	2.16e-05	2.18388e-05	364	0.000409237	0.00022611	0.00015641	0.000445695	364	9.06e-05	2.5423e-05	6.58667e-05	0.000101722
362.5	2.03e-05	2.10266e-05	364.5	0.000401565	0.000209936	0.00015931	0.00043406	364.5	8.92e-05	2.58806e-05	6.11554e-05	9.77267e-05
363	1.94e-05	2.0237e-05	365	0.000395599	0.000194838	0.000162526	0.000423982	365	8.81e-05	2.63359e-05	5.67573e-05	9.40407e-05
363.5	1.84e-05	1.94723e-05	365.5	0.000391578	0.000180913	0.000166059	0.000415562	365.5	8.86e-05	2.67773e-05	5.27007e-05	9.06748e-05
364	1.69e-05	1.87343e-05	366	0.000387751	0.000168234	0.000169884	0.000408836	366	8.83e-05	2.71918e-05	4.90074e-05	8.76306e-05
364.5	1.59e-05	1.80239e-05	366.5	0.00038695	0.000156847	0.000173939	0.000403752	366.5	8.64e-05	2.75655e-05	4.56902e-05	8.48998e-05
365	1.47e-05	1.73417e-05	367	0.000387244	0.000146759	0.000178118	0.000400158	367	8.58e-05	2.78848e-05	4.27516e-05	8.24642e-05
365.5	1.44e-05	1.66876e-05	367.5	0.000385905	0.000137945	0.000182272	0.000397797	367.5	8.6e-05	2.81372e-05	4.01838e-05	8.02966e-05
366	1.42e-05	1.60612e-05	368	0.000385703	0.000130342	0.000186212	0.000396319	368	8.59e-05	2.83121e-05	3.79691e-05	7.8363e-05
366.5	1.39e-05	1.54618e-05	368.5	0.000386144	0.000123862	0.000189725	0.000395307	368.5	8.48e-05	2.84019e-05	3.60816e-05	7.6626e-05
367	1.33e-05	1.48883e-05	369	0.00038401	0.000118397	0.000192592	0.00039432	369	8.52e-05	2.84023e-05	3.44895e-05	7.50472e-05
367.5	1.32e-05	1.43397e-05	369.5	0.000381215	0.000113823	0.000194621	0.000392937	369.5	8.34e-05	2.8313e-05	3.31571e-05	7.35904e-05
368	1.33e-05	1.38147e-05	370	0.000376532	0.000110015	0.000195662	0.000390805	370	8.18e-05	2.81374e-05	3.20477e-05	7.22242e-05
368.5	1.31e-05	1.3312e-05	370.5	0.000371996	0.000106848	0.000195638	0.00038768	370.5	8.08e-05	2.78825e-05	3.11253e-05	7.09231e-05
369	1.26e-05	1.28306e-05	371	0.000364784	0.000104208	0.00019455	0.000383449	371	7.98e-05	2.75583e-05	3.03562e-05	6.96689e-05
369.5	1.19e-05	1.23693e-05	371.5	0.000359351	0.00010199	0.000192478	0.000378131	371.5	7.78e-05	2.71768e-05	2.971e-05	6.84498e-05
370	1.2e-05	1.19271e-05	372	0.00035353	0.000100104	0.000189571	0.000371864	372	7.6e-05	2.67516e-05	2.91607e-05	6.72602e-05
370.5	1.15e-05	1.1503e-05	372.5	0.000346936	9.84756e-05	0.000186024	0.000364871	372.5	7.46e-05	2.62961e-05	2.86864e-05	6.60992e-05
371	1.08e-05	1.10965e-05	373	0.000339688	9.70434e-05	0.00018205	0.00035742	373	7.45e-05	2.58236e-05	2.82692e-05	6.4969e-05
371.5	1.04e-05	1.07067e-05	373.5	0.00033474	9.57584e-05	0.000177861	0.000349786	373.5	7.34e-05	2.53459e-05	2.78948e-05	6.38736e-05
372	1.02e-05	1.03333e-05	374	0.000326474	9.45825e-05	0.000173642	0.000342213	374	7.22e-05	2.4873e-05	2.75523e-05	6.28173e-05
372.5	9.94e-06	9.97567e-06	374.5	0.000318456	9.34857e-05	0.000169538	0.000334896	374.5	7.16e-05	2.44131e-05	2.72328e-05	6.18038e-05
373	9.54e-06	9.6336e-06	375	0.000311637	9.24443e-05	0.000165653	0.000327967	375	7.03e-05	2.3972e-05	2.69294e-05	6.08351e-05
373.5	9.95e-06	9.30675e-06	375.5	0.000304363	9.14387e-05	0.000162044	0.000321499	375.5	6.88e-05	2.35536e-05	2.66365e-05	5.99117e-05
374	9.36e-06	8.99481e-06	376	0.000300548	9.04515e-05	0.000158738	0.000315512	376	6.75e-05	2.31602e-05	2.63489e-05	5.90317e-05
374.5	8.9e-06	8.69751e-06	376.5	0.000295645	8.9466e-05	0.00015573	0.000309983	376.5	6.68e-05	2.27925e-05	2.60618e-05	5.81914e-05
375	8.22e-06	8.41453e-06	377	0.000292154	8.84651e-05	0.000153001	0.000304866	377	6.63e-05	2.24498e-05	2.57703e-05	5.73851e-05
375.5	8.37e-06	8.14552e-06	377.5	0.000287974	8.74298e-05	0.000150522	0.000300098	377.5	6.48e-05	2.21311e-05	2.54687e-05	5.66053e-05
376	8.5e-06	7.89007e-06	378	0.000283231	8.63394e-05	0.000148261	0.000295607	378	6.18e-05	2.18346e-05	2.5151e-05	5.58434e-05
376.5	8.17e-06	7.64769e-06	378.5	0.000279491	8.51704e-05	0.000146187	0.000291323	378.5	6.18e-05	2.15584e-05	2.48105e-05	5.50896e-05
377	8.02e-06	7.41784e-06	379	0.000276724	8.38979e-05	0.000144271	0.000287179	379	6.09e-05	2.13003e-05	2.44398e-05	5.43334e-05
377.5	7.98e-06	7.1999e-06	379.5	0.000273889	8.24955e-05	0.000142491	0.000283111	379.5	6.05e-05	2.10585e-05	2.40313e-05	5.35641e-05
378	7.63e-06	6.99315e-06	380	0.000271419	8.09373e-05	0.000140826	0.000279065	380	6.06e-05	2.0831e-05	2.35774e-05	5.27713e-05
378.5	7.21e-06	6.79684e-06	380.5	0.000267626	7.91993e-05	0.000139261	0.000274991	380.5	5.87e-05	2.06162e-05	2.30711e-05	5.19456e-05
379	7.22e-06	6.61013e-06	381	0.000265665	7.72619e-05	0.000137783	0.00027085	381	5.76e-05	2.04127e-05	2.25067e-05	5.1079e-05
379.5	6.98e-06	6.43215e-06	381.5	0.000264236	7.51119e-05	0.000136382	0.000266613	381.5	5.73e-05	2.02193e-05	2.18804e-05	5.01658e-05
380	7.22e-06	6.26198e-06	382	0.000261027	7.27449e-05	0.000135048	0.000262263	382	5.66e-05	2.00348e-05	2.11909e-05	4.9203e-05
380.5	7.54e-06	6.09869e-06	382.5	0.000256461	7.0167e-05	0.000133776	0.000257795	382.5	5.53e-05	1.98584e-05	2.04399e-05	4.8191e-05
381	7e-06	5.94133e-06	383	0.000253224	6.73957e-05	0.000132558	0.000253218	383	5.4e-05	1.96893e-05	1.96327e-05	4.71338e-05
381.5	6.67e-06	5.78898e-06	383.5	0.000250502	6.44604e-05	0.000131391	0.000248552	383.5	5.28e-05	1.95268e-05	1.87776e-05	4.60388e-05
382	6.62e-06	5.64073e-06	384	0.000247485	6.14013e-05	0.000130269	0.000243833	384	5.13e-05	1.93703e-05	1.78865e-05	4.4917e-05
382.5	6.47e-06	5.49572e-06	384.5	0.00024504	5.82679e-05	0.000129189	0.000239103	384.5	5.14e-05	1.92194e-05	1.69737e-05	4.37819e-05
383	6.14e-06	5.35315e-06	385	0.000243626	5.51154e-05	0.000128149	0.000234412	385	4.99e-05	1.90736e-05	1.60554e-05	4.26491e-05
383.5	6.9e-06	5.21229e-06	385.5	0.000242098	5.20021e-05	0.000127144	0.000229816	385.5	4.82e-05	1.89326e-05	1.51484e-05	4.15349e-05
384	6.6e-06	5.0725e-06	386	0.000240068	4.89852e-05	0.000126172	0.000225367	386	4.73e-05	1.8796e-05	1.42696e-05	4.04555e-05
384.5	6.32e-06	4.93323e-06	386.5	0.000237826	4.61168e-05	0.000125232	0.000221113	386.5	4.67e-05	1.86635e-05	1.3434e-05	3.94256e-05
385	6.11e-06	4.79403e-06	387	0.000234324	4.34416e-05	0.000124321	0.000217097	387	4.61e-05	1.8535e-05	1.26547e-05	3.84578e-05
385.5	5.83e-06	4.65458e-06	387.5	0.000231444	4.09933e-05	0.000123437	0.000213349	387.5	4.46e-05	1.841e-05	1.19415e-05	3.75617e-05
386	5.72e-06	4.51467e-06	388	0.000229685	3.87943e-05	0.000122579	0.000209889	388	4.47e-05	1.82885e-05	1.13009e-05	3.67433e-05
386.5	5.49e-06	4.37419e-06	388.5	0.000226326	3.68543e-05	0.000121745	0.000206725	388.5	4.26e-05	1.81702e-05	1.07358e-05	3.60053e-05
387	5.19e-06	4.23318e-06	389	0.000224201	3.51718e-05	0.000120934	0.000203853	389	4.26e-05	1.8055e-05	1.02457e-05	3.53468e-05
387.5	5.58e-06	4.09176e-06	389.5	0.000221696	3.37345e-05	0.000120144	0.000201258	389.5	4.15e-05	1.79426e-05	9.82701e-06	3.47642e-05
388	5.52e-06	3.95016e-06	390	0.000219162	3.2522e-05	0.000119375	0.00019892	390	3.97e-05	1.7833e-05	9.47381e-06	3.42511e-05
388.5	5.01e-06	3.80872e-06	390.5	0.000215756	3.15075e-05	0.000118625	0.000196808	390.5	3.93e-05	1.77259e-05	9.17827e-06	3.37995e-05
389	5.45e-06	3.66785e-06	391	0.000213218	3.06597e-05	0.000117894	0.000194891	391	3.96e-05	1.76212e-05	8.93131e-06	3.34001e-05
389.5	5.32e-06	3.52802e-06	391.5	0.00021107	2.99452e-05	0.00011718	0.000193133	391.5	3.82e-05	1.75187e-05	8.72316e-06	3.30429e-05
390	5.51e-06	3.38977e-06	392	0.000208941	2.93295e-05	0.000116482	0.000191499	392	3.79e-05	1.74182e-05	8.5438e-06	3.27174e-05
390.5	4.72e-06	3.25365e-06	392.5	0.000205998	2.87785e-05	0.0001158	0.000189953	392.5	3.75e-05	1.73194e-05	8.38331e-06	3.24133e-05
391	4.65e-06	3.12025e-06	393	0.000204618	2.82593e-05	0.000115131	0.00018846	393	3.74e-05	1.72219e-05	8.23206e-06	3.21204e-05
391.5	4.76e-06	2.99015e-06	393.5	0.000201397	2.77405e-05	0.000114475	0.000186985	393.5	3.62e-05	1.71253e-05	8.08092e-06	3.18288e-05
392	5e-06	2.86391e-06	394	0.000198333	2.71927e-05	0.000113828	0.000185495	394	3.54e-05	1.70287e-05	7.92135e-06	3.15288e-05
392.5	4.78e-06	2.74206e-06	394.5	0.000194683	2.65892e-05	0.000113186	0.000183955	394.5	3.42e-05	1.69312e-05	7.74556e-06	3.12111e-05
393	4.27e-06	2.62509e-06	395	0.00019324	2.59064e-05	0.00011254	0.00018233	395	3.29e-05	1.68314e-05	7.54665e-06	3.08667e-05
393.5	4.85e-06	2.51342e-06	395.5	0.000189864	2.51242e-05	0.000111877	0.000180581	395.5	3.17e-05	1.67275e-05	7.3188e-06	3.04871e-05
394	5.1e-06	2.4074e-06	396	0.000185146	2.42273e-05	0.000111178	0.00017866	396	3.12e-05	1.66171e-05	7.05751e-06	3.00639e-05
394.5	4.6e-06	2.30732e-06	396.5	0.000181662	2.32054e-05	0.000110413	0.000176512	396.5	2.95e-05	1.64971e-05	6.75984e-06	2.95897e-05
395	4.38e-06	2.21338e-06	397	0.000177366	2.20549e-05	0.000109539	0.000174069	397	2.85e-05	1.63639e-05	6.4247e-06	2.90575e-05
395.5	4.41e-06	2.12569e-06	397.5	0.000170835	2.07788e-05	0.000108498	0.000171244	397.5	2.87e-05	1.62127e-05	6.05297e-06	2.84613e-05
396	4.26e-06	2.04428e-06	398	0.000164999	1.93874e-05	0.000107218	0.000167936	398	2.83e-05	1.60386e-05	5.64763e-06	2.77961e-05
396.5	3.85e-06	1.96913e-06	398.5	0.000160311	1.78978e-05	0.000105611	0.000164028	398.5	2.75e-05	1.58357e-05	5.21372e-06	2.70583e-05
397	4.14e-06	1.90009e-06	399	0.000154008	1.63337e-05	0.000103582	0.000159398	399	2.83e-05	1.55981e-05	4.75808e-06	2.62453e-05
397.5	3.7e-06	1.837e-06	399.5	0.000146438	1.47236e-05	0.000101034	0.000153926	399.5	2.7e-05	1.53196e-05	4.28906e-06	2.53563e-05
398	3.87e-06	1.7796e-06	400	0.000139068	1.30995e-05	9.78858e-05	0.00014752	400	2.63e-05	1.49949e-05	3.81594e-06	2.43923e-05
398.5	3.77e-06	1.72758e-06	400.5	0.00013206	1.14946e-05	9.40834e-05	0.000140129	400.5	2.46e-05	1.46195e-05	3.34842e-06	2.33559e-05
399	3.91e-06	1.68061e-06	401	0.000125612	9.94126e-06	8.96158e-05	0.00013177	401	2.52e-05	1.41903e-05	2.89593e-06	2.22522e-05
399.5	3.74e-06	1.6383e-06	401.5	0.000118162	8.46908e-06	8.45258e-05	0.000122537	401.5	2.41e-05	1.37066e-05	2.46708e-06	2.10885e-05
400	3.23e-06	1.60026e-06	402	0.0001085	7.1029e-06	7.89153e-05	0.000112611	402	2.29e-05	1.31699e-05	2.06911e-06	1.98743e-05
400.5	2.8e-06	1.56605e-06	402.5	0.000100722	5.86163e-06	7.29406e-05	0.000102252	402.5	2.18e-05	1.25845e-05	1.70752e-06	1.86217e-05
401	3.09e-06	1.53524e-06	403	9.16e-05	4.75755e-06	6.67997e-05	9.17744e-05	403	2.13e-05	1.19574e-05	1.3859e-06	1.73453e-05
401.5	3.2e-06	1.5074e-06	403.5	8.53e-05	3.7962e-06	6.07119e-05	8.15209e-05	403.5	2.04e-05	1.12984e-05	1.10585e-06	1.60613e-05
402	3.29e-06	1.4821e-06	404	8.1e-05	2.9768e-06	5.4893e-05	7.18214e-05	404	2.05e-05	1.0619e-05	8.67154e-07	1.47874e-05
402.5	2.95e-06	1.45889e-06	404.5	7.72e-05	2.29316e-06	4.95319e-05	6.29593e-05	404.5	2.09e-05	9.93246e-06	6.68008e-07	1.3542e-05
403	2.83e-06	1.43738e-06	405	7.38e-05	1.73488e-06	4.47711e-05	5.51426e-05	405	1.94e-05	9.2525e-06	5.05379e-07	1.23432e-05
403.5	2.14e-06	1.41716e-06	405.5	7.06e-05	1.28864e-06	4.06959e-05	4.84888e-05	405.5	1.97e-05	8.59265e-06	3.75388e-07	1.12078e-05
404	2.02e-06	1.39783e-06	406	6.87e-05	9.39534e-07	3.73326e-05	4.30235e-05	406	1.9e-05	7.9653e-06	2.7369e-07	1.01505e-05
404.5	2.54e-06	1.37904e-06	406.5	6.77e-05	6.72215e-07	3.46549e-05	3.86909e-05	406.5	1.83e-05	7.381e-06	1.95819e-07	9.18297e-06
405	2.35e-06	1.36044e-06	407	6.6e-05	4.71877e-07	3.25967e-05	3.53749e-05	407	1.86e-05	6.84789e-06	1.3746e-07	8.31339e-06
405.5	2.69e-06	1.3417e-06	407.5	6.53e-05	3.24932e-07	3.1067e-05	3.29224e-05	407.5	1.73e-05	6.37135e-06	9.4654e-08	7.54608e-06
406	2.51e-06	1.32251e-06	408	6.37e-05	2.19444e-07	2.99651e-05	3.11668e-05	408	1.78e-05	5.95401e-06	6.39248e-08	6.88155e-06
406.5	2.31e-06	1.3026e-06	408.5	6.26e-05	1.45329e-07	2.91925e-05	2.99474e-05	408.5	1.72e-05	5.59581e-06	4.2335e-08	6.3168e-06
407	2.43e-06	1.28172e-06	409	6.18e-05	9.43669e-08	2.86618e-05	2.91217e-05	409	1.51e-05	5.29442e-06	2.74895e-08	5.84586e-06
407.5	2.56e-06	1.25963e-06	409.5	6.03e-05	6.00713e-08	2.83008e-05	2.85727e-05	409.5	1.5e-05	5.04569e-06	1.7499e-08	5.46049e-06
408	2.61e-06	1.23614e-06	410	6.07e-05	3.74838e-08	2.80538e-05	2.82098e-05	410	1.56e-05	4.84422e-06	1.09192e-08	5.15093e-06
408.5	2.28e-06	1.21107e-06	410.5	6.02e-05	2.29246e-08	2.78801e-05	2.7967e-05	410.5	1.54e-05	4.68386e-06	6.67803e-09	4.90671e-06
409	2.23e-06	1.18428e-06	411	6.05e-05	1.37403e-08	2.77516e-05	2.77987e-05	411	1.41e-05	4.55826e-06	4.00262e-09	4.7173e-06
409.5	2.16e-06	1.15568e-06	411.5	5.99e-05	8.07032e-09	2.765e-05	2.76749e-05	411.5	1.32e-05	4.46122e-06	2.35092e-09	4.57268e-06
410	2.28e-06	1.1252e-06	412	5.9e-05	4.64458e-09	2.75638e-05	2.75766e-05	412	1.41e-05	4.38705e-06	1.35299e-09	4.46372e-06
410.5	2.17e-06	1.09279e-06	412.5	5.69e-05	2.61897e-09	2.74862e-05	2.74927e-05	412.5	1.46e-05	4.33069e-06	7.62917e-10	4.38245e-06
411	1.94e-06	1.05847e-06	413	5.56e-05	1.44681e-09	2.74133e-05	2.74165e-05	413	1.42e-05	4.28789e-06	4.21461e-10	4.32217e-06
411.5	2.01e-06	1.02229e-06	413.5	5.61e-05	7.82996e-10	2.7343e-05	2.73445e-05	413.5	1.38e-05	4.25513e-06	2.2809e-10	4.27741e-06
412	2.3e-06	9.84321e-07	414	5.51e-05	4.15098e-10	2.72741e-05	2.72749e-05	414	1.35e-05	4.22965e-06	1.2092e-10	4.24384e-06
412.5	2.22e-06	9.44697e-07	414.5	5.51e-05	2.15555e-10	2.72062e-05	2.72066e-05	414.5	1.37e-05	4.20931e-06	6.27922e-11	4.21818e-06
413	2.07e-06	9.03574e-07	415	5.58e-05	1.09638e-10	2.71389e-05	2.71391e-05	415	1.27e-05	4.19254e-06	3.19381e-11	4.19797e-06
413.5	1.64e-06	8.61144e-07	415.5	5.35e-05	5.46184e-11	2.70722e-05	2.70723e-05	415.5	1.32e-05	4.17818e-06	1.59106e-11	4.18145e-06
414	1.64e-06	8.17632e-07	416	5.33e-05	2.66484e-11	2.70059e-05	2.70059e-05	416	1.18e-05	4.16543e-06	7.76278e-12	4.16735e-06
414.5	1.8e-06	7.73288e-07	416.5	5.37e-05	1.27332e-11	2.694e-05	2.694e-05	416.5	1.22e-05	4.15374e-06	3.70924e-12	4.15484e-06
415	1.98e-06	7.28382e-07	417	5.21e-05	5.95833e-12	2.68746e-05	2.68746e-05	417	1.14e-05	4.14272e-06	1.73569e-12	4.14335e-06
415.5	1.44e-06	6.832e-07	417.5	5.14e-05	2.73033e-12	2.68096e-05	2.68096e-05	417.5	1.17e-05	4.13215e-06	7.95357e-13	4.1325e-06
416	1.52e-06	6.38038e-07	418	5.04e-05	1.22517e-12	2.6745e-05	2.6745e-05	418	1.31e-05	4.12186e-06	3.56896e-13	4.12205e-06
416.5	1.38e-06	5.93193e-07	418.5	5.01e-05	5.38331e-13	2.66809e-05	2.66809e-05	418.5	1.21e-05	4.11176e-06	1.56818e-13	4.11186e-06
417	1.77e-06	5.48962e-07	419	4.92e-05	2.31615e-13	2.66172e-05	2.66172e-05	419	1.08e-05	4.10178e-06	6.74706e-14	4.10183e-06
417.5	1.5e-06	5.05627e-07	419.5	4.92e-05	9.75743e-14	2.6554e-05	2.6554e-05	419.5	1.05e-05	4.09186e-06	2.84238e-14	4.09188e-06
418	1.54e-06	4.63458e-07	420	4.84e-05	4.0248e-14	2.64912e-05	2.64912e-05	420	9.85e-06	4.08194e-06	1.17244e-14	4.08195e-06
418.5	1.04e-06	4.22702e-07	420.5	4.77e-05	1.62548e-14	2.64289e-05	2.64289e-05	420.5	1.07e-05	4.07196e-06	4.73509e-15	4.07196e-06
419	1.69e-06	3.8358e-07	421	4.63e-05	6.42739e-15	2.63671e-05	2.63671e-05	421	1.14e-05	4.06181e-06	1.87233e-15	4.06181e-06
419.5	1.56e-06	3.46284e-07	421.5	4.63e-05	2.48816e-15	2.63058e-05	2.63058e-05	421.5	1.12e-05	4.05135e-06	7.24812e-16	4.05135e-06
420	1.31e-06	3.10973e-07	422	4.69e-05	9.43063e-16	2.62448e-05	2.62448e-05	422	9.44e-06	4.04036e-06	2.74718e-16	4.04036e-06
420.5	8.32e-07	2.77772e-07	422.5	4.58e-05	3.49937e-16	2.61839e-05	2.61839e-05	422.5	1.09e-05	4.02854e-06	1.01938e-16	4.02854e-06
421	1.22e-06	2.4677e-07	423	4.39e-05	1.27146e-16	2.61227e-05	2.61227e-05	423	1.04e-05	4.01544e-06	3.70381e-17	4.01544e-06
421.5	1.49e-06	2.18021e-07	423.5	4.37e-05	4.5182e-17	2.60606e-05	2.60606e-05	423.5	1.06e-05	4.00047e-06	1.31617e-17	4.00047e-06
422	1.49e-06	1.91547e-07	424	4.31e-05	1.56853e-17	2.5996e-05	2.5996e-05	424	1.1e-05	3.98284e-06	4.56921e-18	3.98284e-06
422.5	1.83e-06	1.67337e-07	424.5	4.29e-05	5.30058e-18	2.59266e-05	2.59266e-05	424.5	1.05e-05	3.96153e-06	1.54408e-18	3.96153e-06
423	1.63e-06	1.45351e-07	425	4.28e-05	1.68996e-18	2.58484e-05	2.58484e-05	425	1.05e-05	3.93526e-06	4.92291e-19	3.93526e-06
423.5	1.43e-06	1.25523e-07	425.5	4.22e-05	4.82856e-19	2.5755e-05	2.5755e-05	425.5	1.07e-05	3.90251e-06	1.40658e-19	3.90251e-06
424	1.86e-06	1.07768e-07	426	4.07e-05	1.05678e-19	2.56368e-05	2.56368e-05	426	9.33e-06	3.86148e-06	3.07844e-20	3.86148e-06
424.5	1.56e-06	9.19782e-08	426.5	4.06e-05	3.37043e-20	2.54799e-05	2.54799e-05	426.5	8.32e-06	3.81019e-06	9.81822e-21	3.81019e-06
425	1.36e-06	7.80348e-08	427	4.07e-05	1.50714e-20	2.52656e-05	2.52656e-05	427	1.01e-05	3.74652e-06	4.39037e-21	3.74652e-06
425.5	1.13e-06	6.58079e-08	427.5	3.9e-05	-1.74054e-20	2.49697e-05	2.49697e-05	427.5	9.05e-06	3.66837e-06	-5.07026e-21	3.66837e-06
426	1.76e-06	5.51611e-08	428	3.9e-05	1.23882e-20	2.45635e-05	2.45635e-05	428	8.49e-06	3.57374e-06	3.60874e-21	3.57374e-06
426.5	1.36e-06	4.59551e-08	428.5	3.8e-05	-4.95051e-20	2.40148e-05	2.40148e-05	428.5	8.91e-06	3.46097e-06	-1.4421e-20	3.46097e-06
427	1.37e-06	3.80506e-08	429	3.7e-05	-8.95499e-20	2.32917e-05	2.32917e-05	429	8.81e-06	3.32892e-06	-2.60863e-20	3.32892e-06
427.5	1.47e-06	3.13111e-08	429.5	3.64e-05	-8.19213e-20	2.23659e-05	2.23659e-05	429.5	8.24e-06	3.17714e-06	-2.3864e-20	3.17714e-06
428	8.84e-07	2.56053e-08	430	3.54e-05	-1.26284e-19	2.12183e-05	2.12183e-05	430	8.82e-06	3.00599e-06	-3.67871e-20	3.00599e-06
428.5	1.23e-06	2.08083e-08	430.5	3.45e-05	3.26908e-20	1.98435e-05	1.98435e-05	430.5	7.7e-06	2.81682e-06	9.52298e-21	2.81682e-06
429	1.37e-06	1.68038e-08	431	3.21e-05	-1.57592e-20	1.82542e-05	1.82542e-05	431	6.85e-06	2.61192e-06	-4.59073e-21	2.61192e-06
429.5	1.56e-06	1.34842e-08	431.5	3.04e-05	-2.29695e-20	1.64822e-05	1.64822e-05	431.5	6.21e-06	2.3945e-06	-6.6911e-21	2.3945e-06
430	1.57e-06	1.07518e-08	432	2.71e-05	-3.68719e-20	1.45781e-05	1.45781e-05	432	5.73e-06	2.16854e-06	-1.07409e-20	2.16854e-06
430.5	1.24e-06	8.5184e-09	432.5	2.36e-05	-3.22774e-20	1.26068e-05	1.26068e-05	432.5	5.79e-06	1.93858e-06	-9.40256e-21	1.93858e-06
431	1.38e-06	6.70573e-09	433	1.89e-05	-1.02728e-19	1.06408e-05	1.06408e-05	433	6.53e-06	1.70942e-06	-2.99252e-20	1.70942e-06
431.5	5.99e-07	5.24486e-09	433.5	1.61e-05	-6.34511e-20	8.75275e-06	8.75275e-06	433.5	6.22e-06	1.48586e-06	-1.84836e-20	1.48586e-06
432	5.62e-07	4.07578e-09	434	1.48e-05	-4.0848e-20	7.00655e-06	7.00655e-06	434	6.13e-06	1.27233e-06	-1.18992e-20	1.27233e-06
432.5	1.17e-06	3.14678e-09	434.5	1.2e-05	-4.09912e-21	5.45155e-06	5.45155e-06	434.5	5.46e-06	1.07269e-06	-1.19409e-21	1.07269e-06
433	1.17e-06	2.41374e-09	435	9.91e-06	-1.32364e-20	4.11831e-06	4.11831e-06	435	4.65e-06	8.89969e-07	-3.85582e-21	8.89969e-07
433.5	1.13e-06	1.8394e-09	435.5	9.15e-06	-3.91517e-20	3.01775e-06	3.01775e-06	435.5	4.6e-06	7.26275e-07	-1.14051e-20	7.26275e-07
434	1.26e-06	1.39256e-09	436	6.8e-06	-1.17978e-19	2.14314e-06	2.14314e-06	436	4.53e-06	5.82732e-07	-3.43676e-20	5.82732e-07
434.5	1.27e-06	1.04735e-09	436.5	6.7e-06	-5.16453e-20	1.47401e-06	1.47401e-06	436.5	4.28e-06	4.59526e-07	-1.50445e-20	4.59526e-07
435	9.56e-07	7.82544e-10	437	6.55e-06	-7.76167e-21	9.81193e-07	9.81193e-07	437	4.42e-06	3.5602e-07	-2.26101e-21	3.5602e-07
435.5	8.92e-07	5.80834e-10	437.5	6e-06	-2.47044e-21	6.31778e-07	6.31778e-07	437.5	3.44e-06	2.7091e-07	-7.19651e-22	2.7091e-07
436	6.7e-07	4.28269e-10	438	4.07e-06	2.40436e-20	3.93294e-07	3.93294e-07	438	3.35e-06	2.02413e-07	7.00401e-21	2.02413e-07
436.5	6.9e-07	3.13686e-10	438.5	2.88e-06	-9.95264e-20	2.36604e-07	2.36604e-07	438.5	3.45e-06	1.48458e-07	-2.89925e-20	1.48458e-07
437	5.59e-07	2.28235e-10	439	3.75e-06	-6.88075e-21	1.37504e-07	1.37504e-07	439	3.58e-06	1.0686e-07	-2.00439e-21	1.0686e-07
437.5	3.65e-07	1.64956e-10	439.5	3.88e-06	3.02684e-20	7.71694e-08	7.71694e-08	439.5	3.19e-06	7.54721e-08	8.81731e-21	7.54721e-08
438	6.07e-07	1.18428e-10	440	3.18e-06	4.42864e-20	4.18104e-08	4.18104e-08	440	3.47e-06	5.22915e-08	1.29008e-20	5.22915e-08
438.5	9.95e-07	8.44553e-11	440.5	2.78e-06	-2.34728e-20	2.18633e-08	2.18633e-08	440.5	3.37e-06	3.55365e-08	-6.83774e-21	3.55365e-08
439	6.61e-07	5.98254e-11	441	2.74e-06	-8.07757e-20	1.10316e-08	1.10316e-08	441	2.61e-06	2.36836e-08	-2.35303e-20	2.36836e-08
439.5	7.22e-07	4.20944e-11	441.5	3.37e-06	-7.20553e-20	5.36979e-09	5.36979e-09	441.5	2.5e-06	1.54771e-08	-2.099e-20	1.54771e-08
440	9.31e-07	2.94197e-11	442	1.53e-06	-3.56133e-20	2.52111e-09	2.52111e-09	442	2.41e-06	9.91611e-09	-1.03743e-20	9.91611e-09
440.5	6.86e-07	2.04231e-11	442.5	1.61e-06	5.33624e-20	1.14148e-09	1.14148e-09	442.5	2.79e-06	6.22804e-09	1.55447e-20	6.22804e-09
441	3.49e-07	1.40822e-11	443	1.99e-06	3.54646e-21	4.9833e-10	4.9833e-10	443	2.53e-06	3.83418e-09	1.0331e-21	3.83418e-09
441.5	1.3e-07	9.64454e-12	443.5	1.97e-06	-1.13102e-20	2.0974e-10	2.0974e-10	443.5	8.68e-07	2.31346e-09	-3.2947e-21	2.31346e-09
442	4.04e-07	6.5607e-12	444	1.62e-06	-3.16117e-20	8.50948e-11	8.50948e-11	444	4.52e-07	1.36798e-09	-9.20861e-21	1.36798e-09
442.5	4.89e-07	4.43274e-12	444.5	1.16e-06	-5.56257e-20	3.32763e-11	3.32763e-11	444.5	1.34e-06	7.92661e-10	-1.6204e-20	7.92661e-10
443	1.59e-07	2.9747e-12	445	1.02e-06	-4.64842e-20	1.2541e-11	1.2541e-11	445	2.55e-06	4.50042e-10	-1.35411e-20	4.50042e-10
443.5	4.51e-07	1.98272e-12	445.5	3.03e-07	3.68736e-20	4.55461e-12	4.55461e-12	445.5	2.27e-06	2.50349e-10	1.07414e-20	2.50349e-10
444	4.22e-07	1.31257e-12	446	1.66e-06	-2.59604e-21	1.59388e-12	1.59388e-12	446	1.52e-06	1.36438e-10	-7.56237e-22	1.36438e-10
444.5	6.29e-07	8.63024e-13	446.5	2.16e-06	-8.36733e-21	5.37414e-13	5.37414e-13	446.5	1.38e-06	7.28448e-11	-2.43744e-21	7.28448e-11
445	6.99e-07	5.63585e-13	447	2.04e-06	2.57245e-20	1.74575e-13	1.74575e-13	447	8.23e-07	3.80985e-11	7.49365e-21	3.80985e-11
445.5	7.39e-07	3.65535e-13	447.5	1.55e-06	-7.97576e-20	5.46312e-14	5.46311e-14	447.5	1.53e-06	1.95183e-11	-2.32337e-20	1.95183e-11
446	6.85e-07	2.35466e-13	448	1.86e-06	-8.59926e-20	1.64688e-14	1.64687e-14	448	1.68e-06	9.79443e-12	-2.505e-20	9.79443e-12
446.5	2.79e-07	1.50646e-13	448.5	4.65e-08	3.89889e-20	4.78208e-15	4.78211e-15	448.5	6.15e-07	4.81393e-12	1.13576e-20	4.81394e-12
447	2.85e-07	9.57214e-14	449	1.63e-06	1.29191e-20	1.33748e-15	1.3375e-15	449	1.07e-06	2.31733e-12	3.76338e-21	2.31733e-12
447.5	5.38e-07	6.04064e-14	449.5	1.59e-06	3.96359e-20	3.60302e-16	3.60348e-16	449.5	1.17e-06	1.0925e-12	1.15461e-20	1.0925e-12
448	6.32e-07	3.78597e-14	450	1.52e-06	-1.15817e-19	9.34506e-17	9.33275e-17	450	9.76e-07	5.04419e-13	-3.37379e-20	5.04419e-13
448.5	3.53e-07	2.35662e-14	450.5	1.8e-06	-1.09198e-19	2.33336e-17	2.32112e-17	450.5	6.88e-07	2.28075e-13	-3.18098e-20	2.28075e-13
449	3.81e-07	1.45685e-14	451	2.55e-08	-3.74608e-20	5.6656e-18	5.64243e-18	451	1.02e-08	1.00988e-13	-1.09125e-20	1.00988e-13
449.5	2.04e-07	8.94446e-15	451.5	4.44e-07	4.40975e-20	1.3337e-18	1.38752e-18	451.5	4.11e-07	4.37876e-14	1.28458e-20	4.37876e-14
450	4.59e-07	5.45385e-15	452	2.56e-07	4.65572e-20	3.09049e-19	3.61218e-19	452	4.28e-07	1.85914e-14	1.35623e-20	1.85914e-14
450.5	4.34e-07	3.30264e-15	452.5	5.18e-07	1.91467e-21	6.38833e-20	6.48138e-20	452.5	1.26e-06	7.72933e-15	5.57751e-22	7.72933e-15
451	1.68e-07	1.98621e-15	453	1.63e-06	-1.00237e-19	4.72073e-20	-3.4682e-20	453	1.07e-06	3.14649e-15	-2.91993e-20	3.14647e-15
451.5	4.97e-07	1.1863e-15	453.5	5.01e-07	-4.70089e-20	-2.20319e-21	-5.47051e-20	453.5	1.95e-06	1.25418e-15	-1.36939e-20	1.25416e-15
452	5.79e-07	7.03665e-16	454	-9.16e-07	-2.70303e-20	1.71284e-20	-1.26982e-20	454	2.13e-06	4.89474e-16	-7.87403e-21	4.89466e-16
452.5	2.53e-07	4.14513e-16	454.5	-7.89e-07	4.73104e-20	2.90116e-20	8.32634e-20	454.5	1.52e-06	1.87038e-16	1.37817e-20	1.87053e-16
453	8.5e-08	2.42499e-16	455	3.02e-07	8.68435e-21	1.42971e-20	2.66785e-20	455	1.02e-06	6.99726e-17	2.52979e-21	6.99752e-17
453.5	5.79e-07	1.40891e-16	455.5	9.99e-07	-2.3331e-20	2.24817e-20	4.3589e-21	455.5	4.45e-06	2.56343e-17	-6.79643e-21	2.56284e-17
454	9.28e-07	8.12919e-17	456	1.22e-06	6.68065e-21	3.74336e-20	5.50629e-20	456	2.29e-06	9.19346e-18	1.9461e-21	9.19596e-18
454.5	2.1e-07	4.65819e-17	456.5	1.07e-06	-3.90836e-20	-1.54403e-20	-5.74472e-20	456.5	3.41e-07	3.22258e-18	-1.13852e-20	3.20972e-18
455	7.48e-07	2.65077e-17	457	1.48e-06	-3.3569e-21	-1.2548e-20	-2.21583e-20	457	-1.01e-08	1.10687e-18	-9.7788e-22	1.10569e-18
455.5	-8.43e-08	1.4981e-17	457.5	2.16e-06	3.0446e-21	4.07513e-20	5.44391e-20	457.5	-7.63e-08	3.76751e-19	8.86906e-22	3.78083e-19
456	-4.94e-07	8.40983e-18	458	1.37e-06	7.452e-21	2.23651e-20	3.26995e-20	458	8.05e-07	1.27534e-19	2.1708e-21	1.31614e-19
456.5	-2.8e-07	4.68864e-18	458.5	1.86e-06	-3.29817e-20	2.2935e-20	-7.18506e-22	458.5	1.08e-06	3.80102e-20	-9.60772e-21	2.79353e-20
457	2.88e-07	2.59487e-18	459	1.41e-06	-2.76806e-20	3.12052e-20	1.31162e-20	459	6.86e-07	1.24012e-20	-8.06347e-21	4.01974e-21
457.5	7.04e-07	1.42859e-18	459.5	-2.99e-07	2.37075e-20	1.11429e-20	3.17098e-20	459.5	-7.71e-07	5.23242e-21	6.90609e-21	1.24527e-20
458	9.16e-07	7.80106e-19	460	1.04e-06	-3.13361e-22	-8.5886e-21	-1.50848e-20	460	-1.02e-06	1.2846e-21	-9.12834e-23	1.37692e-21
458.5	6.39e-07	4.22203e-19	460.5	1.19e-06	-5.86636e-20	-3.69656e-21	-6.41638e-20	460.5	3.2e-07	2.04213e-21	-1.7089e-20	-1.4011e-20
459	9.91e-08	2.28956e-19	461	3.07e-07	-1.10274e-20	1.07183e-20	3.12073e-21	461	5.23e-07	-2.81891e-22	-3.21233e-21	-4.07982e-21
459.5	5.78e-08	1.2249e-19	461.5	1.13e-06	1.14491e-20	1.31393e-20	2.83492e-20	461.5	1.15e-06	-8.00773e-22	3.33516e-21	2.41035e-21
460	4.94e-07	6.58562e-20	462	1.78e-06	-1.86845e-20	-8.72324e-21	-3.73587e-20	462	1.37e-06	-6.2389e-21	-5.44288e-21	-1.39947e-20
460.5	1.5e-07	3.58546e-20	462.5	1.25e-06	0	-1.16965e-21	-6.11983e-21	462.5	1.01e-06	2.40472e-22	0	2.23101e-22
461	3.28e-07	1.94317e-20	463	8.03e-07	-2.50727e-20	3.68436e-20	2.48778e-20	463	-2.34e-07	2.42774e-21	-7.30379e-21	-4.31327e-21
461.5	6.86e-07	8.87335e-21	463.5	8.33e-07	-6.00165e-21	1.15147e-20	7.32456e-21	463.5	1.05e-06	2.93624e-21	-1.74831e-21	1.84028e-21
462	4.11e-07	6.76208e-21	464	4.52e-07	1.41706e-20	2.64022e-20	4.82627e-20	464	1.58e-06	4.47566e-21	4.12797e-21	9.72379e-21
462.5	3.94e-07	4.12423e-21	464.5	2.92e-07	-2.65578e-20	3.11864e-20	8.13796e-21	464.5	5.94e-07	5.87788e-23	-7.7364e-21	-7.32588e-21
463	-5.57e-08	4.48182e-21	465	-2.7e-07	-8.62941e-20	-1.07297e-21	-9.21755e-20	465	5.77e-07	-1.50054e-21	-2.51379e-20	-2.70589e-20
463.5	1.35e-07	1.91644e-21	465.5	6.32e-07	-4.03701e-20	3.35755e-21	-3.77628e-20	465.5	4.57e-07	2.92038e-21	-1.176e-20	-8.51511e-21
464	1.12e-07	1.69477e-21	466	1.22e-06	-6.00156e-20	1.2865e-20	-5.02493e-20	466	-7.49e-07	1.279e-21	-1.74828e-20	-1.56052e-20
464.5	-7.82e-08	2.17654e-21	466.5	7.73e-07	-3.37993e-21	2.40328e-20	2.9768e-20	466.5	1.64e-06	1.9104e-21	-9.84588e-22	1.87083e-21
465	1.53e-07	2.54216e-21	467	-5.89e-07	1.70574e-20	5.14026e-20	8.20567e-20	467	1.98e-07	4.64543e-21	4.9689e-21	1.12869e-20
465.5	-1.01e-07	3.14728e-21	467.5	4.57e-07	-5.55622e-20	-4.28615e-21	-6.55893e-20	467.5	7.4e-07	-1.84754e-21	-1.61855e-20	-1.8894e-20
466	6.27e-07	3.419e-21	468	-1.15e-06	-2.15443e-20	3.87748e-21	-1.59365e-20	468	1.09e-06	9.49588e-22	-6.27596e-21	-4.94113e-21
466.5	7.4e-07	1.95931e-21	468.5	3.92e-07	-1.0084e-20	-5.85743e-22	-1.33054e-20	468.5	5.77e-07	-5.684e-22	-2.93752e-21	-4.04206e-21
467	5.78e-07	3.38858e-21	469	2.06e-06	-3.089e-20	2.04428e-20	2.3268e-22	469	1.18e-06	1.87569e-21	-8.9984e-21	-6.56049e-21
467.5	1.16e-07	2.70658e-21	469.5	1.33e-06	-8.57926e-20	1.31705e-20	-6.77556e-20	469.5	2.69e-07	-3.89428e-22	-2.49917e-20	-2.5893e-20
468	7.25e-07	1.27108e-21	470	5.27e-07	-2.80972e-20	6.10013e-21	-2.42911e-20	470	1.71e-07	2.85425e-21	-8.18483e-21	-4.19934e-21
468.5	6.98e-07	1.95488e-21	470.5	-7.41e-07	-6.72015e-21	1.07207e-20	3.77986e-21	470.5	5.79e-07	4.2369e-21	-1.95761e-21	3.96964e-21
469	2.33e-07	1.44891e-21	471	1.03e-06	2.75139e-20	2.88516e-21	2.7841e-20	471	-3.23e-06	1.58838e-21	8.01492e-21	1.0298e-20
469.5	6.27e-08	1.90123e-21	471.5	1.24e-06	-7.12464e-21	-6.52996e-21	-1.69886e-20	471.5	-1.17e-06	-2.17022e-21	-2.07544e-21	-4.681e-21
470	2.88e-07	2.21139e-21	472	1.29e-06	1.48439e-21	-1.48328e-21	1.32133e-22	472	-5.69e-07	1.77745e-22	4.3241e-22	4.851e-22
470.5	2.85e-07	1.25407e-21	472.5	9.74e-07	-5.14415e-20	5.44957e-21	-4.85995e-20	472.5	7.71e-07	-9.69733e-22	-1.49851e-20	-1.63789e-20
471	4.88e-08	1.01983e-21	473	1.15e-06	-8.64031e-20	-2.60866e-20	-1.2464e-19	473	-1.22e-07	-4.28995e-21	-2.51696e-20	-3.0776e-20
471.5	4.84e-08	7.41879e-22	473.5	3.88e-07	-3.30147e-21	2.98237e-20	3.46327e-20	473.5	2.1e-08	-2.12694e-21	-9.61733e-22	-3.4643e-21
472	-1.6e-08	1.70722e-21	474	7.29e-07	4.05425e-20	2.29846e-20	6.94755e-20	474	1.07e-06	2.53489e-21	1.18102e-20	1.5684e-20
472.5	5.29e-07	8.95646e-22	474.5	4.01e-07	-3.91333e-20	1.42088e-20	-1.79037e-20	474.5	-1.38e-08	-6.06819e-22	-1.13997e-20	-1.19663e-20
473	1.78e-07	1.00019e-21	475	-1.45e-07	-1.46665e-19	7.87783e-21	-1.33368e-19	475	-1.72e-07	1.91112e-23	-4.27243e-20	-4.18694e-20
473.5	2.66e-07	1.33275e-21	475.5	1.07e-06	-7.28557e-20	-1.16737e-20	-8.94624e-20	475.5	-2.88e-07	3.54985e-22	-2.12232e-20	-2.08798e-20
474	1.44e-07	1.33898e-21	476	1.83e-07	1.00276e-22	-6.11095e-21	-7.64322e-21	476	3.11e-07	-1.42081e-21	2.92108e-23	-2.40075e-21
474.5	5.49e-07	1.66795e-21	476.5	9.29e-08	-3.68086e-20	8.56633e-22	-3.79894e-20	476.5	1.23e-07	-2.3631e-21	-1.07225e-20	-1.39997e-20
475	3.14e-07	1.95571e-21	477	-7.02e-07	-5.27246e-20	-1.81203e-20	-7.81365e-20	477	-3.85e-07	2.29435e-21	-1.53589e-20	-1.18972e-20
475.5	-1.94e-07	2.03799e-21	477.5	-1.38e-06	-1.60405e-20	8.79041e-21	-3.55224e-21	477.5	8.09e-07	4.31471e-21	-4.67266e-21	1.45552e-21
476	2.99e-07	2.13091e-21	478	-1.54e-06	8.24352e-20	3.32774e-20	1.26745e-19	478	8.03e-07	5.04192e-21	2.40137e-20	3.13722e-20
476.5	9.94e-09	2.29001e-21	478.5	-1.66e-08	-4.98032e-20	-6.5416e-21	-6.15621e-20	478.5	-3.29e-07	-1.70092e-21	-1.45079e-20	-1.64952e-20
477	7.58e-08	3.13829e-21	479	7.32e-07	-4.23202e-20	-1.30013e-20	-6.12648e-20	479	-5.08e-07	-2.94701e-21	-1.2328e-20	-1.61357e-20
477.5	2e-07	1.54601e-22	479.5	8.69e-07	-3.43932e-20	-2.50014e-20	-7.01317e-20	479.5	-7.06e-07	-3.93926e-21	-1.00189e-20	-1.51054e-20
478	1.59e-07	2.12559e-21	480	-8.67e-07	8.2991e-20	2.91151e-21	8.69066e-20	480	-2.21e-07	2.50013e-21	2.41756e-20	2.81694e-20
478.5	1.77e-07	9.09893e-22	480.5	1.17e-07	2.4508e-20	1.6251e-20	4.57428e-20	480.5	6.19e-07	2.18537e-21	7.13929e-21	1.02261e-20
479	3.04e-07	1.79572e-21	481	4.76e-07	-5.17183e-20	2.83083e-20	-1.4384e-20	481	7.18e-07	2.88691e-21	-1.50658e-20	-1.14841e-20
479.5	1.59e-07	1.88781e-21	481.5	-1.02e-06	-9.37326e-21	2.57448e-21	-8.98627e-21	481.5	-2.5e-07	4.98888e-22	-2.73047e-21	-1.5376e-21
480	1.79e-07	1.05743e-21	482	-1.4e-07	1.12146e-20	-1.37278e-20	-8.60562e-21	482	-1.08e-06	-2.94468e-21	3.26685e-21	-3.26206e-22
480.5	4.01e-07	1.18341e-21	482.5	2.4e-07	2.22464e-20	-3.16174e-20	-2.05036e-20	482.5	-7.85e-08	-3.2743e-21	6.48046e-21	1.74531e-21
481	4.7e-07	9.9037e-22	483	-6.27e-07	-2.75826e-20	-2.47278e-20	-6.44903e-20	483	3.95e-07	9.1242e-22	-8.03494e-21	-6.53221e-21
481.5	2.27e-07	2.1157e-21	483.5	6.06e-08	3.23471e-20	-2.04438e-20	4.97038e-21	483.5	1.06e-07	5.28728e-22	9.42285e-21	1.05428e-20
482	1.99e-07	1.14773e-21	484	-4.8e-07	8.18022e-20	3.57331e-20	1.27898e-19	484	-1.33e-08	5.60678e-21	2.38293e-20	3.19254e-20
482.5	2.79e-07	-7.54458e-22	484.5	3.52e-07	1.60611e-20	4.15231e-20	7.16592e-20	484.5	-1.54e-06	1.89221e-21	4.67867e-21	7.82745e-21
483	-5.9e-08	1.66974e-21	485	-1.6e-07	-5.42398e-20	4.91202e-21	-4.902e-20	485	-8.13e-07	1.20462e-21	-1.58003e-20	-1.39948e-20
483.5	8.28e-08	1.34077e-21	485.5	-1.99e-07	-1.25468e-20	9.41425e-21	-6.32514e-21	485.5	5.04e-07	-1.96221e-22	-3.65492e-21	-4.19209e-21
484	4.24e-07	1.86818e-21	486	-1.95e-07	5.75893e-20	2.69679e-20	9.14488e-20	486	-8.95e-07	-7.3237e-22	1.6776e-20	1.57397e-20
484.5	2.46e-07	1.35598e-21	486.5	-2.88e-07	6.44512e-20	1.25771e-20	8.22839e-20	486.5	-1.93e-06	6.39779e-22	1.87749e-20	1.95912e-20
485	1.57e-07	6.22126e-22	487	1.13e-06	-4.20723e-20	7.35159e-21	-3.30638e-20	487	-1.04e-06	-1.37555e-21	-1.22558e-20	-1.3845e-20
485.5	2.84e-07	5.05004e-22	487.5	4.31e-07	-1.04416e-19	-2.78977e-20	-1.41375e-19	487.5	-4.3e-07	-1.52653e-21	-3.04169e-20	-3.18345e-20
486	6.17e-07	1.89224e-21	488	6.46e-07	1.70979e-20	2.53865e-20	4.54758e-20	488	-1.24e-08	9.08384e-22	4.9807e-21	6.25316e-21
486.5	4.85e-07	9.88573e-22	488.5	1.08e-06	1.05962e-19	3.36264e-20	1.50972e-19	488.5	1.11e-06	1.57081e-21	3.08673e-20	3.29564e-20
487	3.12e-07	1.17956e-22	489	2.31e-06	4.15684e-20	1.52482e-20	5.99085e-20	489	-2.06e-06	7.48775e-22	1.21091e-20	1.33512e-20
487.5	1.47e-07	1.43909e-21	489.5	1.01e-06	-6.4776e-20	-2.20234e-20	-9.96846e-20	489.5	-4.34e-07	-5.59271e-22	-1.88695e-20	-1.90481e-20
488	-1.14e-07	4.23693e-22	490	-6.73e-07	-3.29303e-20	4.3113e-21	-2.69051e-20	490	-3.9e-07	1.89938e-21	-9.59274e-21	-6.7099e-21
488.5	8.85e-08	1.41766e-21
489	4.36e-07	-4.50519e-22
489.5	2.34e-07	1.96378e-23
490	-4.57e-08	-1.34129e-22
490.5	-3.73e-07	-1.50173e-22
491	-9.65e-08	4.62968e-22
491.5	1.48e-07	1.44808e-21
492	-1.45e-07	1.96378e-23
492.5	-2.71e-07	1.12091e-21
493	3.54e-07	1.29251e-21
493.5	3.46e-07	1.44269e-21
494	3.45e-07	2.08445e-21
494.5	5.08e-07	1.5428e-21
495	1.18e-07	-2.75317e-22
495.5	-1.09e-07	9.86776e-22
496	-2.4e-08	1.21204e-21
496.5	1.32e-08	-5.27402e-22
497	-4.57e-08	7.66908e-22
497.5	1.88e-07	4.46667e-23
498	2.84e-07	-6.23923e-22
498.5	-4.81e-08	1.34976e-21
499	3.85e-07	-7.25835e-22
499.5	-7.49e-08	-2.21665e-22
500	2.18e-07	-8.00922e-22

## Sheet: Figure 2b
Fig. 2b (trPL temperature dependent)
30K		80K		200K		293K
time (s)	I (norm.)	time (s)	I (norm.)	time (s)	I (norm.)	time (s)	Int (norm.)
-1.2e-08	9.35918e-06	-1.2e-08	3.02108e-06	-1.2e-08	6.21314e-06	-1.2e-08	6.19049e-06
-8e-09	1.5083e-05	-8e-09	2.90071e-05	-8e-09	1.79715e-05	-8e-09	2.89461e-05
-4e-09	0.164055	-4e-09	0.158652	-4e-09	0.148287	-4e-09	0.128139
1e-09	0.999994	1e-09	1	1e-09	0.999993	1e-09	1.00001
4e-09	0.332842	4e-09	0.388845	4e-09	0.496762	4e-09	0.549464
8e-09	0.103918	8e-09	0.140045	8e-09	0.197469	8e-09	0.212441
1.2e-08	0.060189	1.2e-08	0.0845483	1.2e-08	0.11095	1.2e-08	0.110591
1.6e-08	0.0407539	1.6e-08	0.0577151	1.6e-08	0.0672844	1.6e-08	0.0611945
2e-08	0.0325552	2e-08	0.0447485	2e-08	0.0465395	2e-08	0.0388168
2.4e-08	0.0270682	2.4e-08	0.0355462	2.4e-08	0.0342808	2.4e-08	0.0261231
2.8e-08	0.0227849	2.8e-08	0.0292848	2.8e-08	0.0244574	2.8e-08	0.0181855
3.2e-08	0.0197569	3.2e-08	0.0251926	3.2e-08	0.019566	3.2e-08	0.0133788
3.6e-08	0.0166705	3.6e-08	0.0210904	3.6e-08	0.0144283	3.6e-08	0.00943555
4e-08	0.0160296	4e-08	0.0190362	4e-08	0.0123586	4e-08	0.00788066
4.4e-08	0.0136909	4.4e-08	0.0159502	4.4e-08	0.00965515	4.4e-08	0.00594258
4.8e-08	0.012683	4.8e-08	0.0148861	4.8e-08	0.00843163	4.8e-08	0.00506642
5.2e-08	0.0110212	5.2e-08	0.0126261	5.2e-08	0.00674464	5.2e-08	0.0038828
5.6e-08	0.0104716	5.6e-08	0.0116838	5.6e-08	0.00582802	5.6e-08	0.0032222
5.75e-08	0.0100082	5.75e-08	0.0111029	5.75e-08	0.00543661	5.75e-08	0.00300025
6.45e-08	0.00863148	6.45e-08	0.0092706	6.45e-08	0.0040984	6.45e-08	0.00223618
7.15e-08	0.00741431	7.15e-08	0.00765906	7.15e-08	0.00311554	7.15e-08	0.00162423
7.85e-08	0.00675629	7.85e-08	0.00683559	7.85e-08	0.00256389	7.85e-08	0.00132957
8.55e-08	0.00614959	8.55e-08	0.00601217	8.55e-08	0.00206807	8.55e-08	0.0010843
9.25e-08	0.0055492	9.25e-08	0.00529052	9.25e-08	0.00169277	9.25e-08	0.000904281
9.95e-08	0.00502229	9.95e-08	0.00468666	9.95e-08	0.00142324	9.95e-08	0.000728989
1.065e-07	0.00444932	1.065e-07	0.00405523	1.065e-07	0.00118758	1.065e-07	0.00060564
1.135e-07	0.00418296	1.135e-07	0.0037354	1.135e-07	0.00104052	1.135e-07	0.000513717
1.205e-07	0.00385161	1.205e-07	0.00342473	1.205e-07	0.000870095	1.205e-07	0.00044444
1.275e-07	0.00357745	1.275e-07	0.00307695	1.275e-07	0.000786185	1.275e-07	0.000390424
1.345e-07	0.00328015	1.345e-07	0.00279004	1.345e-07	0.000684713	1.345e-07	0.000335802
1.415e-07	0.00299313	1.415e-07	0.00246826	1.415e-07	0.000578846	1.415e-07	0.000283479
1.485e-07	0.00287247	1.485e-07	0.00228904	1.485e-07	0.000528452	1.485e-07	0.000258574
1.61e-07	0.00252996	1.61e-07	0.00198396	1.61e-07	0.000420363	1.61e-07	0.000204344
2.01e-07	0.00180627	2.01e-07	0.00129016	2.01e-07	0.00023769	2.01e-07	0.000114867
2.41e-07	0.0013611	2.41e-07	0.000903695	2.41e-07	0.000148972	2.41e-07	7.15052e-05
2.81e-07	0.00105604	2.81e-07	0.000661508	2.81e-07	0.000104026	2.81e-07	4.77363e-05
3.21e-07	0.000833599	3.21e-07	0.000496206	3.21e-07	7.53038e-05	3.21e-07	3.47135e-05
3.61e-07	0.000683001	3.61e-07	0.00038432	3.61e-07	5.74163e-05	3.61e-07	2.61639e-05
4.01e-07	0.000565377	4.01e-07	0.000302061	4.01e-07	4.32851e-05	4.01e-07	1.96865e-05
4.41e-07	0.000475609	4.41e-07	0.000245918	4.41e-07	3.47944e-05	4.41e-07	1.57683e-05
4.81e-07	0.000402176	4.81e-07	0.000199243	4.81e-07	2.95522e-05	4.81e-07	1.30664e-05
5.21e-07	0.000342794	5.21e-07	0.000166972	5.21e-07	2.38842e-05	5.21e-07	1.1037e-05
5.61e-07	0.000296203	5.61e-07	0.000138809	5.61e-07	2.06086e-05	5.61e-07	1.01131e-05
6.01e-07	0.000255936	6.01e-07	0.000119072	6.01e-07	1.72134e-05	6.01e-07	8.13015e-06
6.41e-07	0.000225367	6.41e-07	0.000102379	6.41e-07	1.46945e-05	6.41e-07	7.51613e-06
6.81e-07	0.000200289	6.81e-07	8.77268e-05	6.81e-07	1.34015e-05	6.81e-07	6.31721e-06
7.47e-07	0.000161611	7.47e-07	6.85202e-05	7.47e-07	1.0369e-05	7.47e-07	5.52429e-06
9.47e-07	9.38393e-05	9.47e-07	3.78065e-05	9.47e-07	6.04301e-06	9.47e-07	3.40263e-06
1.147e-06	5.89296e-05	1.147e-06	2.31176e-05	1.147e-06	3.94495e-06	1.147e-06	2.35044e-06
1.347e-06	4.01219e-05	1.347e-06	1.56953e-05	1.347e-06	2.83328e-06	1.347e-06	1.77288e-06
1.547e-06	2.80829e-05	1.547e-06	1.0985e-05	1.547e-06	2.1122e-06	1.547e-06	1.34385e-06
1.747e-06	2.05361e-05	1.747e-06	8.37403e-06	1.747e-06	1.62307e-06	1.747e-06	1.09668e-06
1.947e-06	1.54113e-05	1.947e-06	6.46428e-06	1.947e-06	1.31848e-06	1.947e-06	9.70538e-07
2.147e-06	1.23876e-05	2.147e-06	5.21471e-06	2.147e-06	1.02639e-06	2.147e-06	8.36984e-07
2.347e-06	9.99488e-06	2.347e-06	4.09532e-06	2.347e-06	8.49418e-07	2.347e-06	6.18987e-07
2.547e-06	7.95573e-06	2.547e-06	3.44445e-06	2.547e-06	7.37458e-07	2.547e-06	5.80644e-07
2.747e-06	6.56574e-06	2.747e-06	3.0154e-06	2.747e-06	6.3297e-07	2.747e-06	5.22804e-07
2.947e-06	5.48243e-06	2.947e-06	2.43277e-06	2.947e-06	5.31816e-07	2.947e-06	4.69456e-07
3.147e-06	4.68916e-06	3.147e-06	2.11032e-06	3.147e-06	4.94137e-07	3.147e-06	4.15487e-07
3.347e-06	3.93548e-06	3.347e-06	1.87434e-06	3.347e-06	4.27682e-07	3.347e-06	3.67554e-07
3.547e-06	3.63972e-06	3.547e-06	1.67827e-06	3.547e-06	3.76964e-07	3.547e-06	3.72855e-07
3.747e-06	3.02912e-06	3.747e-06	1.46437e-06	3.747e-06	3.43325e-07	3.747e-06	3.09619e-07
4.747e-06	1.82382e-06	4.747e-06	8.73081e-07	4.747e-06	2.26613e-07	4.747e-06	2.13946e-07
5.747e-06	1.19466e-06	5.747e-06	5.87738e-07	5.747e-06	1.65027e-07	5.747e-06	1.66721e-07
6.747e-06	8.82666e-07	6.747e-06	4.29416e-07	6.747e-06	1.2711e-07	6.747e-06	1.26797e-07
7.747e-06	6.48624e-07	7.747e-06	3.14929e-07	7.747e-06	1.07544e-07	7.747e-06	1.08778e-07
8.747e-06	5.02655e-07	8.747e-06	2.47349e-07	8.747e-06	8.85369e-08	8.747e-06	9.27973e-08
9.747e-06	4.035e-07	9.747e-06	1.91437e-07	9.747e-06	7.61731e-08	9.747e-06	7.26319e-08
1.0747e-05	3.36985e-07	1.0747e-05	1.57831e-07	1.0747e-05	6.86055e-08	1.0747e-05	6.73721e-08
1.1747e-05	2.68487e-07	1.1747e-05	1.35068e-07	1.1747e-05	5.80088e-08	1.1747e-05	6.27672e-08
1.2747e-05	2.26953e-07	1.2747e-05	1.12516e-07	1.2747e-05	5.46907e-08	1.2747e-05	5.24616e-08
1.3747e-05	1.88143e-07	1.3747e-05	1.01729e-07	1.3747e-05	4.71234e-08	1.3747e-05	5.05784e-08
1.4747e-05	1.62135e-07	1.4747e-05	8.47651e-08	1.4747e-05	4.38423e-08	1.4747e-05	4.24894e-08
1.5747e-05	1.43929e-07	1.5747e-05	7.33389e-08	1.5747e-05	3.7299e-08	1.5747e-05	4.02554e-08
1.6747e-05	1.22977e-07	1.6747e-05	5.99984e-08	1.6747e-05	3.4746e-08	1.6747e-05	3.43875e-08
1.7747e-05	1.11418e-07	1.7747e-05	5.56975e-08	1.7747e-05	3.29348e-08	1.7747e-05	3.27723e-08
1.8747e-05	9.33061e-08	1.8747e-05	4.9896e-08	1.8747e-05	2.73607e-08	1.8747e-05	3.0872e-08
1.9747e-05	8.33876e-08	1.9747e-05	4.36917e-08	1.9747e-05	2.60694e-08	1.9747e-05	2.79872e-08
2.2747e-05	5.98575e-08	2.2747e-05	3.32238e-08	2.2747e-05	2.102e-08	2.2747e-05	2.12894e-08
2.5747e-05	4.53849e-08	2.5747e-05	2.53972e-08	2.5747e-05	1.68212e-08	2.5747e-05	1.73758e-08
2.8747e-05	3.52002e-08	2.8747e-05	2.00925e-08	2.8747e-05	1.27139e-08	2.8747e-05	1.39567e-08
3.1747e-05	2.67882e-08	3.1747e-05	1.50896e-08	3.1747e-05	1.09573e-08	3.1747e-05	1.16193e-08
3.4747e-05	2.19276e-08	3.4747e-05	1.23754e-08	3.4747e-05	9.01136e-09	3.4747e-05	9.35522e-09
3.7747e-05	1.77068e-08	3.7747e-05	1.01345e-08	3.7747e-05	7.57702e-09	3.7747e-05	7.19028e-09
4.0747e-05	1.46047e-08	4.0747e-05	8.23202e-09	4.0747e-05	6.10354e-09	4.0747e-05	6.34118e-09
4.3747e-05	1.17956e-08	4.3747e-05	7.52738e-09	4.3747e-05	5.48701e-09	4.3747e-05	4.96325e-09
4.6747e-05	1.01424e-08	4.6747e-05	6.40314e-09	4.6747e-05	4.85311e-09	4.6747e-05	4.22227e-09
4.9747e-05	9.00565e-09	4.9747e-05	5.35221e-09	4.9747e-05	3.81143e-09	4.9747e-05	3.75229e-09
5.2747e-05	7.17782e-09	5.2747e-05	4.71639e-09	5.2747e-05	3.00997e-09	5.2747e-05	3.39318e-09
5.5747e-05	6.37913e-09	5.5747e-05	3.91812e-09	5.5747e-05	2.81229e-09	5.5747e-05	3.02032e-09
5.8747e-05	5.63984e-09	5.8747e-05	3.54963e-09	5.8747e-05	2.8135e-09	5.8747e-05	2.62992e-09
6.1747e-05	4.68038e-09	6.1747e-05	2.87782e-09	6.1747e-05	2.70614e-09	6.1747e-05	2.56066e-09
7.3247e-05	3.02392e-09	7.3247e-05	2.07998e-09	7.3247e-05	1.82369e-09	7.3247e-05	1.46912e-09
8.3247e-05	2.24753e-09	8.3247e-05	1.52952e-09	8.3247e-05	1.29298e-09	8.3247e-05	1.174e-09
9.3247e-05	1.59833e-09	9.3247e-05	1.22853e-09	9.3247e-05	9.96596e-10	9.3247e-05	9.44394e-10
0.000103247	1.2957e-09	0.000103247	9.08838e-10	0.000103247	8.48539e-10	0.000103247	8.67068e-10
0.000113247	1.09783e-09	0.000113247	7.92691e-10	0.000113247	7.52407e-10	0.000113247	8.20914e-10
0.000123247	9.05139e-10	0.000123247	7.14665e-10	0.000123247	6.21771e-10	0.000123247	7.37943e-10
0.000133247	7.85988e-10	0.000133247	5.90116e-10	0.000133247	5.54414e-10	0.000133247	5.98182e-10
0.000143247	7.1499e-10	0.000143247	5.91117e-10	0.000143247	5.65426e-10	0.000143247	5.20125e-10
0.000153247	6.32017e-10	0.000153247	5.00482e-10	0.000153247	4.87473e-10	0.000153247	5.36815e-10
0.000163247	5.49002e-10	0.000163247	4.63205e-10	0.000163247	4.87568e-10	0.000163247	4.9669e-10
0.000173247	5.21236e-10	0.000173247	4.25463e-10	0.000173247	4.25856e-10	0.000173247	5.09608e-10
0.000183247	4.64628e-10	0.000183247	3.67863e-10	0.000183247	3.72729e-10	0.000183247	4.44922e-10
0.000193247	4.70897e-10	0.000193247	4.04687e-10	0.000193247	3.96184e-10	0.000193247	4.55448e-10
0.000203247	4.30294e-10	0.000203247	3.70422e-10	0.000203247	4.01543e-10	0.000203247	4.24087e-10
0.000213247	4.21666e-10	0.000213247	3.42989e-10	0.000213247	3.72433e-10	0.000213247	4.21688e-10
0.000223247	4.01949e-10	0.000223247	3.36227e-10	0.000223247	3.50804e-10	0.000223247	4.09543e-10
0.000253247	3.55995e-10	0.000253247	2.99335e-10	0.000233247	3.36858e-10	0.000253247	3.64192e-10
0.000283247	3.14327e-10	0.000283247	3.05441e-10	0.000243247	3.32949e-10	0.000283247	3.07763e-10
0.000313247	2.85129e-10	0.000313247	2.53695e-10			0.000313247	2.94687e-10
0.000343247	2.64021e-10	0.000343247	2.56092e-10			0.000343247	2.84088e-10
0.000373247	2.50909e-10	0.000373247	2.3864e-10			0.000373247	2.81188e-10
0.000403247	2.25011e-10	0.000403247	2.14868e-10			0.000403247	2.60084e-10
0.000433247	2.35264e-10	0.000433247	2.21606e-10			0.000433247	2.7999e-10
0.000463247	2.14231e-10	0.000463247	2.1073e-10			0.000463247	2.49189e-10
0.000493247	2.11242e-10	0.000493247	1.88442e-10			0.000493247	2.74569e-10
0.000523247	2.02039e-10	0.000523247	1.94125e-10			0.000523247	2.47876e-10
0.000553247	1.99542e-10	0.000553247	1.9071e-10			0.000553247	2.58613e-10
0.000583247	1.99001e-10	0.000583247	1.98502e-10			0.000583247	2.45506e-10
0.000613247	1.9565e-10	0.000613247	1.86838e-10			0.000613247	2.46304e-10
0.000643247	1.91379e-10	0.000643247	1.7925e-10			0.000643247	2.56226e-10
0.000673247	1.88917e-10	0.000673247	1.84059e-10			0.000673247	2.40311e-10
0.000703247	1.86148e-10	0.000703247	1.7801e-10			0.000703247	2.66485e-10
0.000733247	1.83163e-10	0.000733247	1.7045e-10			0.000733247	2.35234e-10
0.000763247	1.84135e-10	0.000763247	1.81109e-10			0.000763247	2.36264e-10
		0.000793247	1.70165e-10
		0.000823247	1.66331e-10
		0.000853247	1.78102e-10

## Sheet: Figure 2c
Fig. 2c (integrated PL temperature dependent)
30K		80K		200K		293K
time (s)	I (norm.)	time (s)	I (norm.)	time(s)	I (norm.)	time(s)	I (norm.)
1e-09	0	1e-09	0	1e-09	0	1e-09	0
4e-09	0.395941	4e-09	0.374616	4e-09	0.397563	4e-09	0.341272
8e-09	0.563456	8e-09	0.560502	8e-09	0.641879	8e-09	0.649068
1.2e-08	0.624569	1.2e-08	0.638043	1.2e-08	0.749822	1.2e-08	0.777048
1.6e-08	0.662179	1.6e-08	0.686672	1.6e-08	0.811983	1.6e-08	0.846339
2e-08	0.689436	2e-08	0.721505	2e-08	0.85168	2e-08	0.887192
2.4e-08	0.711572	2.4e-08	0.749188	2.4e-08	0.879773	2.4e-08	0.91387
2.8e-08	0.729964	2.8e-08	0.771788	2.8e-08	0.90026	2.8e-08	0.931997
3.2e-08	0.745665	3.2e-08	0.790763	3.2e-08	0.915578	3.2e-08	0.944885
3.6e-08	0.759193	3.6e-08	0.80673	3.6e-08	0.927375	3.6e-08	0.954119
4e-08	0.771342	4e-08	0.820561	4e-08	0.936794	4e-08	0.96125
4.4e-08	0.782333	4.4e-08	0.832766	4.4e-08	0.944471	4.4e-08	0.966796
4.8e-08	0.792108	4.8e-08	0.843501	4.8e-08	0.950772	4.8e-08	0.971114
5.2e-08	0.800978	5.2e-08	0.853066	5.2e-08	0.956065	5.2e-08	0.974578
5.6e-08	0.808921	5.6e-08	0.861468	5.6e-08	0.960441	5.5e-08	0.976716
5.75e-08	0.81174	5.75e-08	0.864408	5.75e-08	0.961912	6.5e-08	0.982179
6.45e-08	0.823825	6.45e-08	0.876747	6.45e-08	0.967715	7.5e-08	0.985814
7.15e-08	0.834268	7.15e-08	0.887057	7.15e-08	0.97213	8.5e-08	0.988349
7.85e-08	0.843489	7.85e-08	0.895866	7.85e-08	0.975601	9.5e-08	0.990169
8.55e-08	0.851862	8.55e-08	0.903655	8.55e-08	0.978436	1.05e-07	0.991538
9.25e-08	0.859423	9.25e-08	0.910547	9.25e-08	0.980762	1.15e-07	0.992592
9.95e-08	0.866268	9.95e-08	0.916634	9.95e-08	0.982686	1.25e-07	0.993441
1.07e-07	0.872423	1.07e-07	0.921965	1.07e-07	0.984287	1.35e-07	0.994133
1.14e-07	0.878035	1.14e-07	0.926727	1.14e-07	0.985648	1.45e-07	0.994705
1.21e-07	0.883262	1.21e-07	0.931105	1.21e-07	0.986816	1.55e-07	0.995181
1.28e-07	0.888105	1.28e-07	0.935091	1.28e-07	0.987824	1.65e-07	0.995578
1.35e-07	0.892603	1.35e-07	0.938693	1.35e-07	0.988711	1.75e-07	0.995924
1.42e-07	0.896723	1.42e-07	0.941916	1.42e-07	0.989478	2.2e-07	0.997019
1.49e-07	0.900545	1.49e-07	0.944847	1.49e-07	0.99016	2.7e-07	0.99768
1.61e-07	0.906848	1.61e-07	0.949559	1.61e-07	0.991202	3.2e-07	0.998086
2.01e-07	0.923118	2.01e-07	0.961099	2.01e-07	0.993507	3.7e-07	0.99835
2.41e-07	0.935024	2.41e-07	0.968824	2.41e-07	0.994872	4.2e-07	0.998538
2.81e-07	0.94412	2.81e-07	0.974311	2.81e-07	0.995766	4.7e-07	0.998677
3.21e-07	0.951277	3.21e-07	0.97839	3.21e-07	0.996396	5.2e-07	0.998787
3.61e-07	0.957034	3.61e-07	0.981503	3.61e-07	0.996865	5.7e-07	0.998876
4.01e-07	0.961759	4.01e-07	0.983941	4.01e-07	0.997222	6.2e-07	0.998951
4.41e-07	0.965706	4.41e-07	0.985882	4.41e-07	0.997499	6.7e-07	0.999014
4.81e-07	0.969048	4.81e-07	0.987463	4.81e-07	0.997727	7.2e-07	0.999065
5.21e-07	0.971905	5.21e-07	0.988774	5.21e-07	0.997918	7.7e-07	0.999109
5.61e-07	0.974358	5.61e-07	0.989867	5.61e-07	0.998078	8.2e-07	0.99915
6.01e-07	0.976486	6.01e-07	0.990785	6.01e-07	0.998213	8.25e-07	0.999153
6.41e-07	0.978345	6.41e-07	0.991578	6.41e-07	0.99833	1.08e-06	0.999299
6.81e-07	0.979985	6.81e-07	0.992264	6.81e-07	0.998434	1.33e-06	0.999392
7.47e-07	0.982284	7.47e-07	0.993195	7.47e-07	0.998576	1.58e-06	0.999457
9.47e-07	0.987246	9.47e-07	0.995105	9.47e-07	0.998875	1.83e-06	0.999505
1.15e-06	0.990276	1.15e-06	0.996194	1.15e-06	0.999058	2.08e-06	0.999544
1.35e-06	0.99226	1.35e-06	0.996895	1.35e-06	0.999183	2.33e-06	0.999577
1.55e-06	0.993627	1.55e-06	0.997385	1.55e-06	0.999272	2.58e-06	0.999604
1.75e-06	0.994611	1.75e-06	0.997739	1.75e-06	0.99934	2.83e-06	0.999626
1.95e-06	0.99534	1.95e-06	0.998009	1.95e-06	0.999395	3.08e-06	0.999644
2.15e-06	0.9959	2.15e-06	0.998222	2.15e-06	0.999439	3.33e-06	0.99966
2.35e-06	0.996348	2.35e-06	0.998396	2.35e-06	0.999475	3.58e-06	0.999675
2.55e-06	0.996707	2.55e-06	0.998539	2.55e-06	0.999506	3.83e-06	0.999688
2.75e-06	0.997004	2.75e-06	0.99866	2.75e-06	0.999531	4.08e-06	0.9997
2.95e-06	0.997253	2.95e-06	0.99876	2.95e-06	0.999554	4.33e-06	0.999711
3.15e-06	0.997464	3.15e-06	0.998847	3.15e-06	0.999575	4.55e-06	0.999719
3.35e-06	0.997642	3.35e-06	0.998923	3.35e-06	0.999592	5.55e-06	0.999753
3.55e-06	0.997797	3.55e-06	0.998989	3.55e-06	0.999607	6.55e-06	0.999777
3.75e-06	0.997934	3.75e-06	0.999048	3.75e-06	0.999621	7.55e-06	0.999798
4.75e-06	0.998437	4.75e-06	0.999269	4.75e-06	0.999678	8.55e-06	0.999816
5.75e-06	0.99875	5.75e-06	0.999408	5.75e-06	0.999719	9.55e-06	0.999832
6.75e-06	0.998966	6.75e-06	0.999505	6.75e-06	0.999749	1.06e-05	0.999845
7.75e-06	0.999123	7.75e-06	0.999575	7.75e-06	0.999772	1.16e-05	0.999856
8.75e-06	0.999244	8.75e-06	0.999628	8.75e-06	0.999792	1.26e-05	0.999865
9.75e-06	0.999339	9.75e-06	0.999671	9.75e-06	0.999809	1.36e-05	0.999874
1.07e-05	0.999416	1.07e-05	0.999706	1.07e-05	0.999824	1.46e-05	0.999881
1.17e-05	0.99948	1.17e-05	0.999734	1.17e-05	0.999837	1.77e-05	0.999901
1.27e-05	0.999533	1.27e-05	0.999757	1.27e-05	0.999849	2.27e-05	0.999926
1.37e-05	0.999578	1.37e-05	0.999777	1.37e-05	0.999859	2.77e-05	0.999942
1.47e-05	0.999615	1.47e-05	0.999795	1.47e-05	0.999869	3.27e-05	0.999953
1.57e-05	0.999647	1.57e-05	0.999811	1.57e-05	0.999877	3.77e-05	0.999962
1.67e-05	0.999675	1.67e-05	0.999824	1.67e-05	0.999884	4.27e-05	0.999969
1.77e-05	0.999699	1.77e-05	0.999836	1.77e-05	0.999891	4.77e-05	0.999974
1.87e-05	0.999721	1.87e-05	0.999846	1.87e-05	0.999897	5.27e-05	0.999978
1.97e-05	0.99974	1.97e-05	0.999856	1.97e-05	0.999903	5.77e-05	0.999981
2.27e-05	0.999787	2.27e-05	0.999879	2.27e-05	0.999917	6.27e-05	0.999984
2.57e-05	0.999821	2.57e-05	0.999896	2.57e-05	0.999928	6.77e-05	0.999987
2.87e-05	0.999847	2.87e-05	0.999909	2.87e-05	0.999937	7.27e-05	0.999989
3.17e-05	0.999867	3.17e-05	0.999919	3.17e-05	0.999945	7.77e-05	0.999992
3.47e-05	0.999883	3.47e-05	0.999928	3.47e-05	0.999951	8.27e-05	0.999993
3.77e-05	0.999896	3.77e-05	0.999935	3.77e-05	0.999956	8.77e-05	0.999995
4.07e-05	0.999906	4.07e-05	0.99994	4.07e-05	0.99996	9.27e-05	0.999997
4.37e-05	0.999915	4.37e-05	0.999945	4.37e-05	0.999964	9.77e-05	0.999999
4.67e-05	0.999922	4.67e-05	0.999949	4.67e-05	0.999967	0.00010275	1
4.97e-05	0.999928	4.97e-05	0.999953	4.97e-05	0.999969
5.27e-05	0.999933	5.27e-05	0.999956	5.27e-05	0.999971
5.57e-05	0.999938	5.57e-05	0.999958	5.57e-05	0.999973
5.87e-05	0.999942	5.87e-05	0.999961	5.87e-05	0.999975
6.17e-05	0.999945	6.17e-05	0.999962	6.17e-05	0.999976
7.32e-05	0.999955	7.32e-05	0.999968	7.32e-05	0.999981
8.32e-05	0.999961	8.32e-05	0.999972	8.32e-05	0.999984
9.32e-05	0.999965	9.32e-05	0.999974	9.32e-05	0.999986
0.00010325	0.999968	0.00010325	0.999976	0.00010325	0.999988
0.00011325	0.999971	0.00011325	0.999978	0.00011325	0.999989
0.00012325	0.999973	0.00012325	0.99998	0.00012325	0.999991
0.00013325	0.999974	0.00013325	0.999981	0.00013325	0.999992
0.00014325	0.999976	0.00014325	0.999982	0.00014325	0.999993
0.00015325	0.999978	0.00015325	0.999983	0.00015325	0.999994
0.00016325	0.999979	0.00016325	0.999984	0.00016325	0.999995
0.00017325	0.99998	0.00017325	0.999985	0.00017325	0.999995
0.00018325	0.999981	0.00018325	0.999986	0.00018325	0.999996
0.00019325	0.999982	0.00019325	0.999986	0.00019325	0.999997
0.00020325	0.999983	0.00020325	0.999987	0.00020325	0.999998
0.00021325	0.999984	0.00021325	0.999988	0.00021325	0.999998
0.00022325	0.999985	0.00022325	0.999988	0.00022325	0.999999
0.00025325	0.999987	0.00025325	0.99999	0.00023325	0.999999
0.00028325	0.999989	0.00028325	0.999992	0.00024325	1
0.00031325	0.999991	0.00031325	0.999993
0.00034325	0.999993	0.00034325	0.999994
0.00037325	0.999995	0.00037325	0.999996
0.00040325	0.999996	0.00040325	0.999997
0.00043325	0.999997	0.00043325	0.999998
0.00046325	0.999999	0.00046325	0.999999
0.00049325	1	0.00049325	1

## Sheet: Figure 2d
Fig. 2d (magPL time-dependent)
5-15ns		40-60ns		100-300ns		1-2us
B (mT)	dP/PL (%)	B (mT)	dPL/PL (%)	B (mT)	dPL/PL (%)	B (mT)	dP/PL (%)
0	0	0	0	0	0	0	0
10	0.0869891	5	-2.76163	5	-3.38885	5	-0.0907353
20	0.487046	10	-4.37686	10	-5.83471	10	-1.11314
30	-0.103161	15	-5.75992	15	-8.06968	15	-0.923255
40	0.369386	20	-6.42761	20	-7.88061	20	-1.34232
50	-0.667255	25	-6.81634	25	-6.80583	25	1.03706
60	-0.435364	30	-6.38082	30	-10.3021	30	0.367307
70	-0.440629	35	-6.37902	40	-7.33809	35	0.25911
80	-0.722633	40	-5.01755	50	-3.27574	40	1.94535
90	0.0069996	45	-3.88734	60	2.82917	45	2.30268
100	0.500912	50	-2.44488	70	6.97499	50	2.99302
120	0.757962	60	1.72141	80	14.0258	60	3.75975
140	0.513255	70	5.68073	90	18.8692	70	4.80087
160	0.73502	80	10.7523	100	23.8416	80	5.85009
180	0.817993	90	16.2323	120	36.7857	90	9.62699
200	0.339823	100	20.961	140	49.7827	100	12.3313
220	0.392127	120	31.6845	160	67.1285	120	14.7312
240	2.07303	140	41.078	180	78.4724	140	20.1111
260	3.51319	160	51.5765	200	95.3481	160	24.3991
280	2.56124	180	59.3764	220	105.92	180	28.615
300	0.911277	200	66.5653	240	112.367	200	33.2391
		220	73.0892	260	120.746	220	38.7324
		240	78.4721	280	130.897	240	43.1065
		260	81.5288	300	140.46	260	46.3399
		280	85.696			289	49.7055
		300	90.0594			300	53.6673

## Sheet: Figure 3a
Fig. 3a (temp.-dependent trEPR including simulations)
80K					30K						10K
B (mT)	I_trEPR	Sim_Quintet	Sim_Triplet	Sim_all	B (mT)	I_trEPR	Sim_Quintet	Sim_Triplet_SF	Sim_Triplet_ISC	Sim_all	B (mT)	I_trEPR	Sim_Quintet	Sim_Triplet_SF	Sim_Triplet_ISC	Sim_all
200.007	-426.92	27.573	1.21e-11	27.573	200.586	-570.825	-0.223532	1.78243e-12	5.83249e-07	-0.223531	200.586	-78.1101	-0.139707	2.59937e-13	1.31494e-05	-0.139694
201.01	-2690.44	34.6406	-3.03e-12	34.6406	201.459	-627.444	0.785599	1.18829e-12	5.82707e-06	0.785605	201.459	57.6075	0.490999	-7.42678e-14	0.000131286	0.491131
202.014	1018.64	42.6155	1.51e-12	42.6155	202.331	-501.75	2.03346	4.159e-12	4.56294e-05	2.0335	202.331	36.2217	1.27091	4.82741e-13	0.00102721	1.27194
203.017	-1338.65	52.4763	-4.04e-12	52.4763	203.203	-528.324	3.33127	5.94143e-13	0.000281113	3.33155	203.203	169.048	2.08205	-1.48536e-13	0.00632192	2.08837
204.02	2805.26	66.2286	-6.06e-12	66.2286	204.075	-672.819	4.86256	2.37657e-12	0.00136873	4.86393	204.075	-132.788	3.0391	2.97071e-13	0.0307417	3.06984
205.024	52.1953	82.5966	-8.08e-12	82.5966	204.947	-753.477	7.08532	0	0.00529456	7.09061	204.947	-258.679	4.42832	-7.42678e-14	0.118727	4.54705
206.027	-1345.72	96.8343	-1.01e-11	96.8343	205.82	-562.011	10.0743	-2.0795e-12	0.0163706	10.0907	205.82	-128.66	6.29647	1.48536e-13	0.366378	6.66284
207.03	577.102	105.28	-2.83e-11	105.28	206.692	-624.714	13.1666	-2.97071e-13	0.0407547	13.2073	206.692	85.9638	8.22911	-1.11402e-13	0.909875	9.13898
208.034	-952.364	107.809	2.02e-12	107.809	207.564	-565.191	15.5187	0	0.0824515	15.6012	207.564	-61.7049	9.69922	1.8567e-14	1.83516	11.5344
209.037	-780.964	106.33	6.06e-12	106.33	208.436	-417.66	16.805	-1.18829e-12	0.137346	16.9424	208.436	14.4439	10.5031	-1.8567e-13	3.045	13.5481
210.04	-381.955	102.695	-1.01e-11	102.695	209.308	-300.93	17.2158	2.97071e-13	0.192195	17.408	209.308	-18.6074	10.7599	1.8567e-14	4.23888	14.9988
211.044	-3642.31	97.944	-6.06e-12	97.944	210.18	-417.948	17.0935	-8.91214e-13	0.233136	17.3266	210.18	41.4387	10.6834	2.97071e-13	5.1054	15.7888
212.047	-1859.37	92.6947	0	92.6947	211.053	-507.492	16.7048	1.03975e-12	0.256507	16.9613	211.053	112.981	10.4405	5.57009e-14	5.56334	16.0038
213.05	-2347.63	87.5437	0	87.5437	211.925	-631.197	16.1843	-1.18829e-12	0.269884	16.4542	211.925	83.955	10.1152	1.29969e-13	5.78234	15.8975
214.054	2458.7	82.777	-2.02e-12	82.777	212.797	-493.347	15.5658	7.42678e-13	0.282904	15.8487	212.797	196.831	9.72864	3.71339e-14	5.97754	15.7062
215.057	1509.54	78.0042	-1.82e-11	78.0042	213.669	-786.183	14.8599	-8.91214e-13	0.299007	15.1589	213.669	-50.5581	9.28742	-1.29969e-13	6.22803	15.5155
216.06	1507.95	72.5451	6.06e-12	72.5451	214.541	-468.576	14.1247	1.78243e-12	0.315129	14.4398	214.541	-26.3969	8.82793	1.76386e-13	6.47227	15.3002
217.064	943.521	66.2411	-6.06e-12	66.2411	215.414	-562.302	13.4517	1.33682e-12	0.326509	13.7782	215.414	-60.2583	8.4073	1.76386e-13	6.61332	15.0206
218.067	824.198	59.7011	-1.21e-11	59.7011	216.286	-512.688	12.874	1.26255e-12	0.331315	13.2053	216.286	-84.2949	8.04625	2.59937e-13	6.61573	14.662
219.071	1020.53	53.5296	-2.02e-12	53.5296	217.158	-590.556	12.3234	0	0.332219	12.6556	217.158	-122.52	7.7021	-1.76386e-13	6.53511	14.2372
220.074	159.133	47.4729	-2.02e-12	47.4729	218.03	-375.27	11.6906	1.63389e-12	0.334338	12.025	218.03	362.673	7.30665	-1.48536e-13	6.47401	13.7807
221.077	-277.717	40.8467	4.04e-12	40.8467	218.902	-501.69	10.9113	-2.0795e-12	0.341572	11.2528	218.902	-0.901536	6.81953	-2.73863e-13	6.5081	13.3276
222.081	-1318.61	33.6172	1.21e-11	33.6172	219.774	-552.564	10.0193	2.52511e-12	0.35466	10.374	219.774	-222.569	6.26207	2.32087e-13	6.64904	12.9111
223.084	-3189.05	26.2998	1.01e-11	26.2998	220.647	-519.12	9.13914	1.37396e-12	0.372004	9.51114	220.647	-22.2511	5.71196	2.32087e-14	6.86265	12.5746
224.087	-1764.79	19.1378	8.08e-12	19.1378	221.519	-437.637	8.37412	5.19875e-13	0.391341	8.76546	221.519	-90.0096	5.23382	-3.52772e-13	7.10352	12.3373
225.091	-3597.69	12.3454	6.06e-12	12.3454	222.391	-561.918	7.68009	-6.31277e-13	0.410484	8.09058	222.391	167.656	4.80006	-1.62461e-13	7.33056	12.1306
226.094	-2315	6.67979	0	6.67979	223.263	-581.034	6.9038	-1.79171e-12	0.42734	7.33114	223.263	87.7638	4.31488	-4.75198e-13	7.50757	11.8225
227.097	-1351.09	2.88859	0	2.88859	224.135	-447.096	5.97696	-1.05368e-12	0.440307	6.41727	224.135	-72.0006	3.7356	2.81406e-14	7.60891	11.3445
228.101	-701.372	0.954426	1.21e-11	0.954426	225.008	-503.901	4.9998	-3.19352e-12	0.449225	5.44903	225.008	138.202	3.12488	-1.79867e-13	7.63441	10.7593
229.104	-1736.23	0.230262	0	0.230262	225.88	-718.239	4.08374	-3.10068e-12	0.455936	4.53967	225.88	156.113	2.55234	-3.71339e-14	7.61727	10.1696
230.107	684.366	0.0389047	-6.06e-12	0.0389047	226.752	-467.664	3.20109	-2.11663e-12	0.463544	3.66463	226.752	-76.2735	2.00068	-3.15638e-13	7.61033	9.61101
231.111	650.402	0.00445331	1.01e-11	0.00445331	227.624	-526.638	2.28633	2.63651e-12	0.474773	2.7611	227.624	17.9082	1.42895	-1.43894e-13	7.65802	9.08697
232.114	-1029.5	0.00033733	1.01e-11	0.00033733	228.496	-415.764	1.40452	-7.42678e-14	0.490736	1.89526	228.496	-157.855	0.877825	-1.71744e-13	7.77636	8.65418
233.117	1038.34	1.66e-05	5.05e-12	1.66e-05	229.368	-596.55	0.707532	2.22804e-13	0.510949	1.21848	229.368	194.824	0.442208	9.28348e-15	7.95442	8.39663
234.121	-474.135	5.3e-07	1.21e-11	5.3e-07	230.241	-625.224	0.279866	-7.42678e-14	0.534204	0.81407	230.241	-92.6085	0.174916	-5.57009e-14	8.16992	8.34483
235.124	-150.589	1.08e-08	2.65e-12	1.08e-08	231.113	-366.297	0.0832719	-1.78243e-12	0.559339	0.642611	231.113	116.248	0.0520449	-7.89096e-13	8.40238	8.45442
236.127	-163.611	1.4e-10	8.68e-12	1.49e-10	231.985	-551.127	0.017911	1.70816e-12	0.585351	0.603262	231.985	-215.222	0.0111944	-2.69221e-13	8.63544	8.64663
237.131	1307.69	2.49e-12	2.11e-12	4.59e-12	232.857	-547.944	0.00269101	-2.22804e-12	0.611101	0.613792	232.857	33.5943	0.00168188	-2.04237e-13	8.85267	8.85435
238.134	-1801.05	2.76e-13	7.76e-12	8.04e-12	233.729	-540.408	0.000274443	-2.82218e-12	0.635279	0.635553	233.729	-37.3983	0.000171527	-2.50654e-13	9.03659	9.03676
239.137	-1330.36	5.53e-13	-6.77e-12	-6.21e-12	234.602	-510.333	1.85634e-05	2.22804e-12	0.656881	0.656899	234.602	260.491	1.16021e-05	1.29969e-13	9.1747	9.17472
240.141	-5118.79	1.66e-12	4.52e-12	6.17e-12	235.474	-530.769	8.17959e-07	4.45607e-13	0.675795	0.675796	235.474	-27.3664	5.11224e-07	-1.11402e-13	9.2671	9.2671
241.144	811.458	3.32e-12	1.34e-11	1.67e-11	236.346	-563.346	2.31704e-08	-1.93096e-12	0.692968	0.692968	236.346	116.339	1.44815e-08	-4.2704e-13	9.32808	9.32808
242.147	-976.544	1.11e-12	7.22e-12	8.33e-12	237.218	-832.809	4.18012e-10	7.42678e-13	0.710099	0.710099	237.218	-54.3951	2.61258e-10	7.42678e-14	9.38092	9.38092
243.151	2624.7	3.32e-12	3.38e-12	6.69e-12	238.09	-600.63	5.0307e-12	1.78243e-12	0.729087	0.729087	238.09	-22.6021	3.14419e-12	-3.71339e-13	9.45059	9.45059
244.154	-1047.07	1.11e-12	1.44e-11	1.55e-11	238.962	-509.289	1.50921e-13	-2.37657e-12	0.751521	0.751521	238.962	67.7496	9.43256e-14	-2.59937e-13	9.55729	9.55729
245.157	-3732.6	0	1.6e-11	1.6e-11	239.835	-697.749	2.51535e-13	-2.37657e-12	0.778308	0.778308	239.835	316.182	1.57209e-13	1.8567e-14	9.71099	9.71099
246.161	922.49	0	4.5e-12	4.5e-12	240.707	-328.539	5.0307e-14	-2.0795e-12	0.809468	0.809468	240.707	37.8366	3.14419e-14	1.29969e-13	9.90902	9.90902
247.164	122.241	5.53e-13	5.15e-12	5.7e-12	241.579	-463.953	-1.00614e-13	-3.86193e-12	0.84427	0.84427	241.579	294.062	-6.28837e-14	-4.45607e-13	10.1395	10.1395
248.167	82.6614	0	5.58e-13	5.58e-13	242.451	-547.962	0	-5.94143e-13	0.881747	0.881747	242.451	-37.0041	0	2.97071e-13	10.3886	10.3886
249.171	-1721.55	-8.29e-13	4.57e-12	3.74e-12	243.323	-552.045	0	-8.91214e-13	0.921081	0.921081	243.323	222.401	0	-2.22804e-13	10.6449	10.6449
250.174	360.108	-1.38e-12	-1.5e-11	-1.64e-11	244.195	-395.763	3.01842e-13	-3.56486e-12	0.961375	0.961375	244.195	83.1009	1.88651e-13	-3.34205e-13	10.8975	10.8975
251.178	-3651.21	-1.66e-12	-2.98e-10	-3e-10	245.068	-656.271	3.52149e-13	3.26779e-12	1.00135	1.00135	245.068	125.142	2.20093e-13	-3.71339e-14	11.1326	11.1326
252.181	-1331.97	-1.93e-12	-1.01e-07	-1.01e-07	245.94	-488.493	-2.01228e-13	-8.91214e-13	1.03983	1.03983	245.94	27.8962	-1.25767e-13	-1.8567e-13	11.3381	11.3381
253.184	-1596.13	-1.73e-12	-1.97e-05	-1.97e-05	246.812	-333.84	1.00614e-13	3.56486e-12	1.07733	1.07733	246.812	81.9147	6.28837e-14	-2.22804e-13	11.5107	11.5107
254.188	331.705	-4.14e-13	-0.0020809	-0.0020809	247.684	-542.754	3.52149e-13	-5.94143e-13	1.12531	1.12531	247.684	204.472	2.20093e-13	-2.22804e-13	11.6609	11.6609
255.191	-1776.01	-1.11e-10	-0.118997	-0.118997	248.556	-299.117	1.25767e-13	0	1.28011	1.28011	248.556	252.358	7.86047e-14	0	11.8286	11.8286
256.194	-3410.91	-1.35e-08	-3.70531	-3.70531	249.429	-503.487	-8.80372e-14	-1.18829e-12	2.18169	2.18169	249.429	304.644	-5.50233e-14	-2.22804e-13	12.2078	12.2078
257.198	981.215	-1.06e-06	-63.4597	-63.4597	250.301	-148.077	-1.25767e-13	-1.18829e-12	7.06914	7.06914	250.301	350.067	-7.86047e-14	-1.48536e-13	13.7425	13.7425
258.201	3745.21	-5.37e-05	-608.445	-608.445	251.173	-451.605	1.25767e-13	-1.42e-10	28.1858	28.1858	251.173	552.171	7.86047e-14	-2.1909e-11	19.9885	19.9885
259.204	-1898.71	-0.001775	-3363.58	-3363.58	252.045	-193.905	7.04298e-13	-2.03232e-08	99.3017	99.3017	252.045	319.182	4.40186e-13	-3.08969e-09	40.7543	40.7543
260.208	-12732.6	-0.0385651	-11227.4	-11227.4	252.917	188.467	-1.80602e-11	-1.80465e-06	285.344	285.344	252.917	383.574	-1.12876e-11	-2.74324e-07	94.9147	94.9147
261.211	-34938.5	-0.557457	-24189.2	-24189.7	253.789	235.39	-2.51752e-09	-0.000102127	663.04	663.04	253.789	460.719	-1.57345e-09	-1.55234e-05	204.831	204.831
262.214	-47292.7	-5.42369	-36785	-36790.4	254.662	1074.59	-2.18825e-07	-0.00371476	1257.34	1257.34	254.662	567.465	-1.36766e-07	-0.000564605	377.919	377.918
263.218	-50575.2	-35.8907	-44094.9	-44130.8	255.534	1676.34	-1.19913e-05	-0.0877854	1980.21	1980.1	255.534	418.608	-7.49458e-06	-0.013341	588.818	588.805
264.221	-53239.4	-163.099	-46679.5	-46842.6	256.406	2527.28	-0.000415944	-1.36435	2656.74	2655.08	256.406	907.62	-0.000259965	-0.207313	786.857	786.649
265.224	-54546.1	-515.107	-47328.2	-47843.3	257.278	3185.85	-0.00918938	-14.1165	3141.06	3123.89	257.278	632.409	-0.00574337	-2.14462	929.668	927.518
266.228	-53852.3	-1153.91	-47556	-48709.9	258.15	2367.55	-0.130484	-98.28	3406.68	3287.13	258.15	594.972	-0.0815525	-14.9276	1009.5	994.492
267.231	-51796.5	-1902.73	-47716.7	-49619.5	259.023	-345.471	-1.2061	-464.825	3524.22	2958.36	259.023	350.973	-0.753811	-70.5818	1046.78	975.44
268.234	-52239.4	-2457.13	-47854.8	-50311.9	259.895	-4255.8	-7.3818	-1511.73	3575.89	1732.79	259.895	250.406	-4.61363	-229.464	1065.13	831.051
269.238	-55931.5	-2710.05	-48004.5	-50714.5	260.767	-7808.79	-30.5715	-3455.47	3603.43	-620.976	260.767	-26.3824	-19.1072	-524.229	1076.23	532.897
270.241	-50256.4	-2785.74	-48183.4	-50969.1	261.639	-9621.87	-88.0119	-5781.75	3614.75	-3484.98	261.639	-284.506	-55.0074	-876.464	1081.91	150.441
271.244	-49112.1	-2801.54	-48367.8	-51169.4	262.511	-10142.7	-182.277	-7567.92	3611.18	-5738.41	262.511	-391.581	-113.923	-1145.91	1082.38	-177.452
272.248	-48428.7	-2782.25	-48538.9	-51321.1	263.383	-10529.4	-284.346	-8453.7	3600.96	-6907.66	263.383	-460.806	-177.716	-1278.03	1080.29	-375.456
273.251	-46984.6	-2752.54	-48704.3	-51456.8	264.256	-10381.4	-355.486	-8752.72	3595.6	-7325.89	264.256	-222.513	-222.179	-1320.75	1079.44	-463.494
274.254	-49207.2	-2754.31	-48874.4	-51628.7	265.128	-10260.5	-384.931	-8840.59	3602.28	-7432.98	265.128	-306.099	-240.582	-1331.29	1082.23	-489.647
275.258	-46493.8	-2778.93	-49048.6	-51827.6	266	-10058.3	-391.557	-8880.4	3621.67	-7445.83	266	-357.636	-244.723	-1334.49	1088.95	-490.269
276.261	-47077.4	-2777.41	-49224	-52001.5	266.872	-10061.8	-394.97	-8913.01	3650.5	-7437.05	266.872	-420.405	-246.857	-1336.57	1098.54	-484.893
277.264	-46570.2	-2738	-49402.2	-52140.2	267.744	-10411	-396.988	-8948.26	3684.54	-7424.75	267.744	-200.358	-248.118	-1339.04	1109.52	-477.64
278.268	-49978.8	-2702.8	-49582	-52284.8	268.617	-9822	-392.53	-8986.1	3719.87	-7407.65	268.617	-282.135	-245.332	-1341.87	1120.41	-466.798
279.271	-46824.9	-2707.92	-49763.5	-52471.4	269.489	-10131.8	-386.048	-9022.97	3753.67	-7388.67	269.489	-303.252	-241.28	-1344.54	1130.07	-455.744
280.274	-43638	-2740.56	-49946.6	-52687.2	270.361	-9942.72	-386.304	-9059.23	3785.45	-7377.5	270.361	-119.05	-241.44	-1347.08	1138.21	-450.307
281.278	-44028.6	-2760.32	-50130.8	-52891.1	271.233	-10189.5	-393.102	-9096.75	3817.59	-7373.87	271.233	-135.471	-245.688	-1349.79	1145.65	-449.833
282.281	-43349.5	-2743.48	-50310.7	-53054.2	272.105	-10088.4	-398.065	-9135.01	3854.1	-7364.75	272.105	-211.456	-248.79	-1352.6	1153.86	-447.53
283.285	-43598.3	-2702.46	-50389	-53091.5	272.977	-9914.67	-395.09	-9173.13	3898.47	-7339.47	272.977	-102.256	-246.931	-1355.36	1164.14	-438.144
284.288	-33931.1	-2669.95	-49578.1	-52248	273.85	-9779.7	-386.783	-9211.01	3952.59	-7298.63	273.85	-339.09	-241.739	-1358.05	1177.17	-422.627
285.291	-28920.5	-2668.16	-44735.3	-47403.5	274.722	-9826.92	-380.977	-9248.94	4017.02	-7249.83	274.722	53.196	-238.111	-1360.73	1193.05	-405.797
286.295	-10835.5	-2692	-30684.6	-33376.6	275.594	-9852.75	-382.267	-9287.34	4091.86	-7198.11	275.594	-216.812	-238.917	-1363.46	1211.7	-390.682
287.298	23518.7	-2718.01	-7667.02	-10385	276.466	-9914.73	-388.72	-9326.39	4177.49	-7141.37	276.466	39.1587	-242.95	-1366.27	1233.1	-376.12
288.301	39305.8	-2725.61	14475.7	11750.1	277.338	-9637.62	-395.115	-9365.96	4274.92	-7073.23	277.338	129.077	-246.947	-1369.13	1257.4	-358.676
289.305	40824.8	-2710.5	27322.4	24611.9	278.211	-9515.73	-396.911	-9405.9	4385.73	-6987.38	278.211	87.2787	-248.07	-1372.02	1284.88	-335.218
290.308	39950.4	-2681.39	32120.9	29439.5	279.083	-9386.25	-392.851	-9446	4511.97	-6880.23	279.083	112.925	-245.532	-1374.92	1315.85	-304.602
291.311	36186	-2644.61	33728.7	31084.1	279.955	-9180.36	-385.715	-9486.13	4656.61	-6751.48	279.955	79.107	-241.072	-1377.8	1350.81	-268.062
292.315	39499.5	-2584.87	34693.6	32108.8	280.827	-8853.42	-380.177	-9526.32	4824.4	-6601.04	280.827	468.858	-237.611	-1380.66	1390.69	-227.577
293.318	38288.8	-2457.12	35612.6	33155.5	281.699	-8490.87	-379.351	-9566.54	5023.63	-6423.8	281.699	337.752	-237.095	-1383.51	1437.45	-183.158
294.321	44218.7	-2229.12	36573.3	34344.2	282.571	-7471.95	-382.979	-9603.51	5269.01	-6201.97	282.571	753.549	-239.362	-1386	1494.7	-130.659
295.325	41831.5	-1951.07	37609	35657.9	283.444	-6303.09	-388.485	-9606.03	5585.51	-5879.86	283.444	969.519	-242.803	-1384.61	1568.56	-58.8581
296.328	42679.4	-1726.4	38721.4	36995	284.316	-3367.95	-392.935	-9412.08	6009.31	-5272.17	284.316	1556.43	-245.584	-1361.07	1667.62	60.9632
297.331	42596.4	-1602.14	39901.9	38299.8	285.188	865.98	-394.281	-8522.25	6571.41	-3895.38	285.188	1538.39	-246.426	-1259.06	1799.23	293.743
298.335	41621.2	-1546.67	41166.4	39619.7	286.06	6749.16	-392.257	-6132.82	7246.74	-1049.13	286.06	2013.49	-245.161	-987.952	1957.86	724.747
299.338	45074.6	-1514.82	42526.4	41011.6	286.932	10873.6	-388.223	-1986.24	7890.65	3354.01	286.932	2074.44	-242.639	-518.551	2110.44	1349.25
300.341	47120	-1489.33	43995.4	42506	287.805	11913.6	-383.944	2714.87	8250.6	7977.23	287.805	2066.75	-239.965	13.8227	2198.93	1972.79
301.345	48539.6	-1473.51	45595.6	44122	288.677	11132.5	-380.987	6197.53	8114.07	11008.4	288.677	2084.68	-238.117	409.415	2174.03	2345.33
302.348	50069.6	-1468.21	47343.6	45875.4	289.549	10243.5	-380.077	7909.15	7483.71	11950	289.549	1523.19	-237.548	605.801	2035.5	2403.76
303.351	51021.7	-1464.43	49265.9	47801.4	290.421	9240.09	-378.762	8524.42	6581.88	11633.7	290.421	1461.09	-236.726	678.828	1833.5	2275.6
304.355	49833.9	-1454.06	51396.6	49942.6	291.293	8931.42	-369.264	8761.99	5671.17	10976.9	291.293	1408.55	-230.79	709.37	1627.6	2106.18
305.358	53734	-1438.37	53779.7	52341.3	292.165	8781.21	-342.208	8923.27	4894	10402.6	292.165	934.401	-213.88	731.351	1450.13	1967.6
306.361	57916	-1422.65	56478.7	55056.1	293.038	9061.17	-298.231	9080.25	4267.84	9992.66	293.038	1259.06	-186.394	752.881	1305.19	1871.68
307.365	61218	-1407.28	59578.7	58171.4	293.91	9306.36	-252.71	9246.52	3765.75	9716.94	293.91	1284.97	-157.944	775.488	1187.19	1804.74
308.368	62466.1	-1387.82	63205.3	61817.5	294.782	9436.14	-221.42	9423.94	3365.58	9539.37	294.782	1187.69	-138.387	799.4	1091.87	1752.88
309.371	67395.4	-1361.01	67566.2	66205.2	295.654	9898.2	-206.493	9611.99	3049.11	9439.16	295.654	1164.13	-129.058	824.567	1015.58	1711.09
310.375	73265.7	-1328.37	73038.6	71710.3	296.526	10221.2	-200.52	9811.26	2792.71	9400.37	296.526	1145.36	-125.325	851.021	952.976	1678.67
311.378	77451.3	-1295.06	80417.1	79122	297.398	10130.6	-196.857	10023.2	2571.16	9405.77	297.398	1121.04	-123.036	878.934	897.922	1653.82
312.381	79510.9	-1264.06	91139.9	89875.8	298.271	10485.3	-193.729	10249.2	2366.08	9440.28	298.271	1401.77	-121.08	908.491	845.817	1633.23
313.385	91737.5	-1231.65	105890	104659	299.143	10820.7	-192.385	10490.7	2169.74	9496.09	299.143	1117.55	-120.24	939.842	794.727	1614.33
314.388	102282	-1191.89	119923	118731	300.015	10970.2	-193.278	10749.9	1983.76	9576.33	300.015	1280.55	-120.799	973.232	745.302	1597.73
315.391	115064	-1152.31	122630	121478	300.887	11364.3	-194.709	11029.2	1814.85	9691.76	300.887	1180.31	-121.693	1008.95	699.707	1586.97
316.395	105272	-1193.64	110292	109098	301.759	11208.7	-194.655	11331.4	1668.8	9852.44	301.759	1448.34	-121.66	1047.29	659.885	1585.51
317.398	76514	-1646.53	92452.2	90805.7	302.632	12200.3	-192.651	11660	1546	10062.6	302.632	1408.27	-120.407	1088.66	626.163	1594.41
318.402	57680.8	-3224.93	78135.7	74910.8	303.504	12277.5	-189.784	12019.4	1441.6	10320.5	303.504	1700.22	-118.615	1133.58	597.252	1612.22
319.405	46127.2	-6477.31	68253.9	61776.6	304.376	12556.8	-187.35	12414.6	1349.13	10622.5	304.376	1450.65	-117.094	1182.59	571.307	1636.8
320.408	38250	-10716	60945.6	50229.6	305.248	13101.3	-185.612	12852	1263.55	10969.2	305.248	1643.08	-116.007	1236.41	546.847	1667.25
321.412	36021.4	-14297.6	55053.4	40755.9	306.12	13347.9	-183.784	13340.4	1181.91	11366.8	306.12	1747.53	-114.865	1296.08	522.969	1704.18
322.415	25837.8	-16324.2	50064.9	33740.7	306.992	13734.9	-180.994	13891.4	1102.71	11824.8	306.992	1783.31	-113.121	1362.88	499.175	1748.94
323.418	25815.3	-17081.1	45715.5	28634.5	307.865	14489.9	-177.086	14521.1	1025.37	12357.4	307.865	2082.45	-110.679	1438.64	475.269	1803.23
324.422	18083.2	-16766.7	41832.4	25065.6	308.737	15178.1	-172.683	15254.8	950.318	12987.3	308.737	2045.08	-107.927	1526.21	451.407	1869.69
325.425	18451.4	-14463.6	38308.5	23844.8	309.609	16293.3	-168.613	16131.3	879.121	13750.7	309.609	2360.62	-105.383	1630.03	428.188	1952.83
326.428	18112.1	-8763.48	35088.8	26325.3	310.481	16934.1	-165.122	17220.3	814.034	14712.1	310.481	2436.53	-103.201	1757.9	406.498	2061.19
327.432	13875.7	92.674	32113.7	32206.4	311.353	17666.3	-161.622	18662.6	756.713	16001.2	311.353	2563.88	-101.014	1925.76	387.052	2211.8
328.435	21561.6	9445.76	29331.2	38777	312.226	18984.1	-157.181	20708.4	707.128	17845	312.226	2182.03	-98.238	2161.88	369.987	2433.63
329.438	30981.6	16725.5	26719	43444.5	313.098	19777	-151.171	23523.8	663.744	20392.7	313.098	2255.79	-94.4816	2485.02	354.864	2745.4
330.442	37050	21836.5	24251.1	46087.6	313.97	21075.3	-143.352	26510.4	624.595	23104.2	313.97	2328.22	-89.5952	2827.87	341.026	3079.3
331.445	48158.7	26489	21903.3	48392.3	314.842	22150.6	-134.401	28018	588.147	24489.4	314.842	1940.33	-84.0004	3004.46	327.914	3248.37
332.448	53732.7	32216.9	19658.5	51875.3	315.714	18633.4	-132.799	26839.2	553.54	23448.7	315.714	1397.93	-82.9993	2878.5	315.208	3110.71
333.452	55363	38629.2	17499.3	56128.5	316.586	12952.5	-180.028	23745.6	520.444	20632.9	316.586	471.474	-112.518	2536.56	302.785	2726.83
334.455	53907.1	42710.5	15418.6	58129.2	317.459	9225.48	-376.619	20447.9	488.735	17481.9	317.459	172.796	-235.387	2171.22	290.607	2226.44
335.458	45617.2	41390.6	13405	54795.6	318.331	6607.74	-812.557	17846.4	458.246	14717.2	318.331	-385.254	-507.848	1883.94	278.606	1654.69
336.462	38927.5	35246.2	11447.8	46694	319.203	4885.32	-1401.84	15930.6	428.768	12415.7	319.203	-558.165	-876.147	1673.6	266.685	1064.14
337.465	34357.6	27698.3	9541.07	37239.3	320.075	3413.55	-1906.01	14452.2	400.233	10592.9	320.075	-874.635	-1191.26	1512.33	254.816	575.889
338.468	24848.2	21282	7674.57	28956.6	320.947	3178.77	-2194.2	13237.8	372.894	9223.87	320.947	-734.094	-1371.37	1380.65	243.144	252.417
339.472	22183.2	16432.7	5839.39	22272.1	321.82	2296.73	-2323.55	12195.1	347.347	8169.23	321.82	-792.231	-1452.22	1268.18	232.005	47.965
340.475	15532.1	12655.4	4032.2	16687.6	322.692	1841.7	-2386.2	11276.1	324.25	7294.36	322.692	-839.457	-1491.38	1169.54	221.754	-100.083
341.478	8151.35	9452.62	2245.17	11697.8	323.564	1163.36	-2409.39	10453.7	303.835	6547.98	323.564	-902.325	-1505.87	1081.69	212.536	-211.638
342.482	8418.1	6503.22	470.618	6973.84	324.436	942.549	-2304.42	9706.72	285.751	5999.43	324.436	-687.072	-1440.26	1002.26	204.216	-233.786
343.485	8185.42	3644.9	-1293.04	2351.86	325.308	101.609	-1823.47	9019.27	269.399	5881.56	325.308	-680.25	-1139.67	929.455	196.534	-13.6827
344.488	-3728.22	792.508	-3052.89	-2260.38	326.18	97.8381	-731.055	8381.75	254.289	6420.94	326.18	-249.631	-456.91	862.214	189.273	594.577
345.492	-10956.6	-2191.19	-4815.65	-7006.84	327.053	518.115	816.253	7786.33	240.097	7453.66	327.053	618.624	510.158	799.664	182.277	1492.1
346.495	-17002.4	-5490.47	-6582.46	-12072.9	327.925	1643.81	2279.79	7226.02	226.592	8434.39	327.925	1503.69	1424.87	741.001	175.43	2341.3
347.498	-28003.6	-9333.64	-8361.07	-17694.7	328.797	2840.18	3292.29	6695.92	213.655	8991.41	328.797	2453.37	2057.68	685.684	168.672	2912.03
348.502	-30965.1	-14193.5	-10158.9	-24352.3	329.669	4406.58	3936.48	6191.7	201.281	9203.75	329.669	3150.15	2460.3	633.249	162.019	3255.57
349.505	-35385.8	-20975.6	-11978.5	-32954	330.541	5796.48	4489.93	5709.72	189.469	9345.64	330.541	3869.73	2806.21	583.28	155.497	3544.98
350.509	-40472.7	-30485.7	-13828.7	-44314.4	331.414	6564.03	5189.6	5247.63	178.154	9651.73	331.414	4325.04	3243.5	535.498	149.1	3928.1
351.512	-39970.7	-41476.8	-15718.8	-57195.7	332.286	6979.2	6162.91	4802.81	167.266	10247.3	332.286	4513.71	3851.82	489.636	142.794	4484.25
352.515	-51231.6	-49526.2	-17653.4	-67179.6	333.158	6771.72	7231.66	4372.77	156.776	10951.8	333.158	4702.35	4519.79	445.424	136.552	5101.77
353.519	-53892.8	-50698.9	-19641.4	-70340.4	334.03	6186.09	7799.6	3956.47	146.668	11168	334.03	3875.01	4874.75	402.713	130.365	5407.83
354.522	-60475	-46133.9	-21694.2	-67828.1	334.902	4948.53	7395.52	3552.45	136.958	10423.2	334.902	3265.83	4622.2	361.346	124.274	5107.82
355.525	-65181	-40193.1	-23818.3	-64011.5	335.774	3642.45	6273.68	3158.55	127.773	8970.32	335.774	2490.25	3921.05	321.109	118.39	4360.55
356.529	-64701.2	-35748	-26029.4	-61777.4	336.647	3453.09	5057.33	2773.53	119.306	7431.45	336.647	1627.93	3160.83	281.852	112.848	3555.53
357.532	-71199.2	-33199.1	-28343.7	-61542.8	337.519	3078.6	4083.08	2396.58	111.627	6142.45	337.519	1042.66	2551.93	243.467	107.696	2903.09
358.535	-79579.7	-31832.9	-30781	-62613.9	338.391	2025.67	3352.42	2026.07	104.599	5103.42	338.391	594.753	2095.26	205.801	102.856	2403.92
359.539	-83431.6	-30194.7	-33362.9	-63557.6	339.263	1353.01	2776.59	1660.73	98.005	4224.26	339.263	31.2531	1735.37	168.709	98.2084	2002.28
360.542	-84948.2	-25597.3	-36107.9	-61705.1	340.135	385.395	2293.89	1300.16	91.7183	3442.6	340.135	4.02984	1433.68	132.124	93.688	1659.49
361.545	-82658.9	-15430.8	-39059.4	-54490.2	341.008	104.811	1872.56	943.533	85.704	2725.96	341.008	-351.438	1170.35	95.9621	89.2793	1355.59
362.549	-74241.9	-947.819	-42264.9	-43212.7	341.88	36.24	1485.59	589.783	79.9151	2046.5	341.88	-437.394	928.492	60.1243	84.9529	1073.57
363.552	-61734	12383.2	-45766.8	-33383.6	342.752	-60.5031	1108.09	238.664	74.2665	1378.86	342.752	-884.472	692.557	24.5632	80.6549	797.775
364.555	-44967.8	20487.6	-49652.7	-29165.1	343.624	-1219.9	733.243	-110.591	68.7072	715.436	343.624	-1026.09	458.277	-10.8144	76.3583	523.821
365.559	-33184.9	23963.6	-54060	-30096.4	344.496	-1831.03	363.541	-459.945	63.2548	57.2394	344.496	-1044.23	227.213	-46.1945	72.0867	253.105
366.562	-26414.3	25327.3	-59182.6	-33855.3	345.368	-2508.75	-13.2187	-810.183	57.9289	-608.61	345.368	-1408.51	-8.26168	-81.665	67.868	-22.0587
367.565	-29296.9	26162.4	-65360	-39197.6	346.241	-3429.54	-420.009	-1160.8	52.6869	-1304.93	346.241	-1656.3	-262.505	-117.201	63.6838	-316.023
368.569	-37506.2	27039.5	-73275.9	-46236.3	347.113	-4163.1	-869.759	-1512.48	47.4593	-2045.26	347.113	-2233.93	-543.599	-152.87	59.4862	-636.983
369.572	-48819.8	27986.5	-84249.3	-56262.8	347.985	-5178.66	-1373.77	-1866.76	42.2192	-2842.11	347.985	-2299.53	-858.608	-188.82	55.2512	-992.177
370.575	-63829.4	28222.9	-99397.8	-71174.9	348.857	-5797.5	-1971.11	-2224.4	36.9686	-3735.37	348.857	-2773.43	-1231.94	-225.154	50.9857	-1406.11
371.579	-83514.2	25863.9	-115264	-89399.8	349.729	-6351.9	-2747.14	-2586.18	31.6671	-4811.2	349.729	-3344.37	-1716.96	-261.966	46.6902	-1932.24
372.582	-113344	19215.2	-121547	-102331	350.602	-7037.1	-3848.77	-2953.49	26.2361	-6217.64	350.602	-3387.24	-2405.48	-299.388	42.3487	-2662.52
373.585	-108885	9529.31	-112751	-103222	351.474	-7692.69	-5424.08	-3327.48	20.6516	-8103.78	351.474	-4092.84	-3390.05	-337.544	37.9684	-3689.62
374.589	-91350.3	923.624	-97149.7	-96226.1	352.346	-8388.75	-7313.22	-3708.69	14.9815	-10310.4	352.346	-4551.84	-4570.76	-376.522	33.5955	-4913.69
375.592	-86401	-3768.54	-84200	-87968.5	353.218	-8965.05	-8788.35	-4098.29	9.29102	-12110.6	353.218	-4762.92	-5492.72	-416.445	29.2679	-5879.9
376.595	-77736.9	-5136.23	-75488.8	-80625.1	354.09	-9457.56	-9108.69	-4497.96	3.55022	-12765	354.09	-5288.76	-5692.93	-457.481	24.9734	-6125.44
377.599	-73274.3	-5082.09	-69352.1	-74434.2	354.962	-9735.18	-8382.29	-4908.8	-2.32056	-12382.8	354.962	-5350.83	-5238.93	-499.77	20.675	-5718.03
378.602	-69934.1	-4756.55	-64611.4	-69367.9	355.835	-9981.93	-7351.24	-5332.6	-8.35011	-11707.7	355.835	-5258.31	-4594.52	-543.518	16.3603	-5121.68
379.605	-69926.9	-4473.75	-60730.1	-65203.8	356.707	-10428.7	-6547.68	-5771.83	-14.5244	-11274	356.707	-5062.5	-4092.3	-588.98	12.0324	-4669.25
380.609	-62356.1	-4246.93	-57446.8	-61693.7	357.579	-11994.9	-6063.14	-6228.53	-20.8751	-11175.1	357.579	-5135.28	-3789.46	-636.38	7.66745	-4418.17
381.612	-61521.1	-4052.86	-54605.4	-58658.2	358.451	-13005.2	-5820.22	-6705.38	-27.4873	-11336	358.451	-4416.42	-3637.64	-686.039	3.21789	-4320.46
382.616	-56989.3	-3881.49	-52105.8	-55987.3	359.323	-13126.9	-5741.91	-7205.76	-34.4156	-11683	359.323	-3723.57	-3588.7	-738.33	-1.33761	-4328.36
383.619	-53724.4	-3730.86	-49882	-53612.9	360.195	-13201.2	-5710.8	-7732.83	-41.6586	-12101.2	360.195	-3161.31	-3569.25	-793.589	-5.98141	-4368.82
384.622	-54360.2	-3600.83	-47882.2	-51483.1	361.068	-12371.9	-5437.6	-8290.88	-49.2308	-12305.2	361.068	-2032.99	-3398.5	-852.302	-10.7032	-4261.51
385.626	-53691	-3492.1	-46067	-49559.1	361.94	-10717.4	-4423.16	-8886.22	-57.2122	-11801.9	361.94	-856.557	-2764.48	-915.188	-15.5358	-3695.2
386.629	-46969.5	-3404.62	-44409.6	-47814.2	362.812	-8075.94	-2378.04	-9526.58	-65.736	-10308.6	362.812	599.097	-1486.27	-983.102	-20.5432	-2489.92
387.632	-44580	-3332.06	-42886.4	-46218.4	363.684	-5543.64	151.071	-10221	-74.9915	-8380.25	363.684	1487.73	94.4195	-1057.04	-25.8003	-988.422
388.636	-43245.5	-3259.68	-41476.5	-44736.2	364.556	-3301.29	2124.73	-10982.5	-85.2211	-7068.41	364.556	2010.08	1327.96	-1138.49	-31.3855	158.083
389.639	-40056.8	-3175.22	-40169.4	-43344.6	365.429	-2168.55	3101.15	-11830.7	-96.6063	-6832.75	365.429	2589.83	1938.22	-1229.66	-37.351	671.205
390.642	-38558.3	-3081.72	-38951.3	-42033.1	366.301	-1544.92	3412.8	-12792.2	-109.124	-7364.33	366.301	2748.46	2133	-1333.5	-43.6788	755.822
391.646	-37614.3	-2994.95	-37810.8	-40805.7	367.173	-2122.2	3504.26	-13908.1	-122.575	-8255.29	367.173	1879.92	2190.16	-1454.62	-50.2824	685.259
392.649	-38331.1	-2930.15	-36743	-39673.1	368.045	-3631.68	3567.44	-15256.7	-136.747	-9384.15	368.045	1453.6	2229.65	-1601.86	-57.0568	570.738
393.652	-38260	-2887.55	-35736	-38623.5	368.917	-5845.47	3630.48	-16993	-151.52	-10862	368.917	911.589	2269.05	-1792.62	-63.9245	412.504
394.656	-31476.2	-2845.17	-34789.7	-37634.9	369.789	-8361.81	3714.76	-19357.1	-166.865	-12883	369.789	87.783	2321.73	-2053.87	-70.8573	197.004
395.659	-34308.4	-2775.66	-33902.7	-36678.4	370.662	-13350.5	3842.57	-22413.4	-182.844	-15482.5	370.662	-1001.95	2401.61	-2392.78	-77.8816	-69.0513
396.662	-32460	-2656.63	-33051.2	-35707.9	371.534	-19313.2	3996.09	-25399.3	-199.573	-17990.8	371.534	-2049.22	2497.55	-2723.42	-85.0499	-310.912
397.666	-32135.7	-2419.83	-32225.4	-34645.2	372.406	-21497.8	4090.27	-26693	-217.138	-19032.4	372.406	-2832.31	2556.42	-2863.19	-92.393	-399.167
398.669	-29834.3	-1935.73	-31344	-33279.7	373.278	-19569.6	3905.72	-25424.4	-235.61	-18044.8	373.278	-2626.36	2441.08	-2714.36	-99.9206	-373.205
399.672	-29630.9	-1185.75	-29659.6	-30845.3	374.15	-18697	3158.66	-22629.6	-255.176	-16247.9	374.15	-2672.87	1974.16	-2393.92	-107.683	-527.443
400.676	-30381.5	-402.923	-24267.3	-24670.2	375.023	-17816.8	1842.5	-19903.8	-276.278	-15087.2	375.023	-2417.56	1151.56	-2081.67	-115.83	-1045.94
401.679	-33420.7	135.098	-10547.1	-10412	375.895	-16866	425.883	-17890.6	-299.675	-14674	375.895	-2139.41	266.177	-1850.02	-124.622	-1708.47
402.682	-32788.5	376.592	10880.8	11257.4	376.767	-16379.2	-543.581	-16466.3	-326.349	-14349.5	376.767	-2134.28	-339.738	-1684.94	-134.372	-2159.05
403.686	-11131.9	445.06	30728.4	31173.5	377.639	-15835.7	-934.938	-15393.6	-357.064	-13769.4	377.639	-2116.02	-584.336	-1559.67	-145.286	-2289.3
404.689	16571.6	453.808	41579.3	42033.2	378.511	-15073	-974.159	-14532.1	-391.797	-13032.8	378.511	-1938.51	-608.85	-1458.35	-157.302	-2224.51
405.692	39003.7	449.874	44970.9	45420.8	379.383	-14236.4	-902.78	-13810.9	-429.699	-12316	379.383	-1808.49	-564.238	-1372.94	-170.101	-2107.27
406.696	49799.6	445.81	45447.4	45893.2	380.256	-13829.2	-830.407	-13191.3	-469.69	-11692.9	380.256	-1408.16	-519.004	-1299.09	-183.307	-2001.41
407.699	48125.1	444.134	45324.2	45768.3	381.128	-13265.8	-777.062	-12649.6	-511.073	-11161.3	381.128	-1291.94	-485.664	-1234.15	-196.666	-1916.48
408.702	52795.6	444.187	45135.7	45579.9	382	-12377.9	-736.587	-12169.4	-553.691	-10699.9	382	-1370.76	-460.367	-1176.2	-210.099	-1846.66
409.706	53976.5	444.609	44944.8	45389.4	382.872	-12212.5	-702.974	-11739	-597.768	-10292.2	382.872	-948.726	-439.359	-1123.93	-223.659	-1786.95
410.709	52777.4	444.118	44757.7	45201.8	383.744	-11773.9	-673.867	-11349.7	-643.796	-9928.84	383.744	-1017.53	-421.167	-1076.4	-237.501	-1735.07
411.712	52733.7	440.965	44574.6	45015.6	384.617	-11521.7	-648.492	-10994.8	-692.743	-9603.67	384.617	-665.688	-405.308	-1032.8	-251.913	-1690.03
412.716	51366	434.066	44396.4	44830.4	385.489	-10908.5	-626.348	-10669.5	-746.533	-9313.57	385.489	-839.067	-391.467	-992.587	-267.426	-1651.48
413.719	55004.6	425.379	44220.1	44645.5	386.361	-10639.2	-607.074	-10370.2	-808.254	-9058.32	386.361	-642.651	-379.421	-955.374	-284.854	-1619.65
414.722	52035.7	419.534	44046.2	44465.7	387.233	-10637	-590.608	-10093.7	-881.308	-8838.28	387.233	-933.108	-369.13	-920.796	-305.073	-1595
415.726	56673.1	419.944	43874.5	44294.4	388.105	-10010.1	-577.134	-9836.41	-967.46	-8652.06	388.105	-452.202	-360.709	-888.433	-328.492	-1577.63
416.729	55447.8	424.941	43704.8	44129.8	388.977	-9997.56	-566.422	-9596.03	-1065.33	-8495.9	388.977	-715.284	-354.014	-858.018	-354.643	-1566.67
417.733	56934.6	428.031	43535.2	43963.3	389.85	-9328.41	-556.961	-9371.15	-1171.12	-8363.37	389.85	-632.298	-348.1	-829.41	-382.392	-1559.9
418.736	55161.9	423.424	43366	43789.5	390.722	-9432.3	-546.407	-9159.98	-1281.24	-8246.81	390.722	-520.065	-341.504	-802.396	-410.685	-1554.59
419.739	54467.2	412.772	43199.4	43612.2	391.594	-9002.91	-533.551	-8960.86	-1394.85	-8142.52	391.594	-449.55	-333.469	-776.765	-439.235	-1549.47
420.743	56496.3	405.182	43038.7	43443.9	392.466	-8865.54	-519.318	-8773.24	-1515.5	-8054.65	392.466	-590.481	-324.573	-752.48	-468.898	-1545.95
421.746	53642.5	406.686	42887	43293.7	393.338	-8932.35	-505.666	-8596.33	-1652.09	-7993.43	393.338	-702.765	-316.042	-729.459	-501.817	-1547.32
422.749	57132.8	410.002	42732.6	43142.6	394.211	-8513.94	-494.453	-8428.66	-1818.12	-7972.6	394.211	-423.591	-309.033	-707.504	-541.148	-1557.68
423.753	58573.5	400.292	42574.1	42974.3	395.083	-8278.11	-487.087	-8269.64	-2027.04	-8006.63	395.083	-541.608	-304.429	-686.563	-589.908	-1580.9
424.756	57006.8	365.144	42435.3	42800.4	395.955	-7955.31	-483.217	-8119	-2286.83	-8102.99	395.955	-811.128	-302.011	-666.618	-649.656	-1618.29
425.759	54018	294.659	42308.5	42603.2	396.827	-8254.86	-479.192	-7974.22	-2602.63	-8260.7	396.827	-874.302	-299.495	-647.36	-721.099	-1667.95
426.763	54644.7	194.376	42162.5	42356.9	397.699	-8316.42	-470.615	-7832.62	-2989.11	-8487.66	397.699	-970.281	-294.134	-628.491	-806.98	-1729.61
427.766	53080.5	97.3129	42000	42097.3	398.571	-8199.12	-457.496	-7686.12	-3471.59	-8801.99	398.571	-1400.54	-285.935	-609.112	-912.575	-1807.62
428.769	55536.4	35.1089	41789.1	41824.2	399.444	-9077.94	-441.785	-7459.58	-4048.91	-9136.63	399.444	-1709.07	-276.116	-580.743	-1037.69	-1894.55
429.773	53847.2	8.82944	41101.9	41110.7	400.316	-10921.4	-413.525	-6817.41	-4635.07	-9093.49	400.316	-1843.37	-258.453	-505.612	-1163.96	-1928.02
430.776	50947.1	1.51202	38260.9	38262.4	401.188	-12639.7	-346.16	-5006.1	-5058.11	-7795.73	401.188	-1772.2	-216.35	-298.932	-1254.48	-1769.77
431.779	52024.3	0.173109	30672.7	30672.9	402.06	-13343	-227.697	-1459.9	-5163.45	-4567.87	402.06	-1757.81	-142.311	102.91	-1276.21	-1315.61
432.783	44226.6	0.0130548	18846.8	18846.8	402.932	-11480	-93.6036	2989.84	-4936.47	-180.958	402.932	-1565.09	-58.5022	606.14	-1226.35	-678.712
433.786	30690	0.00064103	8057.86	8057.86	403.805	-6186.03	3.56128	6508	-4509.24	3526.43	403.805	-1016.17	2.2258	1004.01	-1133.67	-127.43
434.789	7992.29	2.03e-05	2235.69	2235.69	404.677	-9.85119	48.7314	8245.58	-4049.76	5607.3	404.677	-548.418	30.4571	1201.04	-1034.52	196.978
435.793	-1128.6	4.13e-07	381.251	381.251	405.549	4066.11	62.0763	8765.16	-3659.93	6488.28	405.549	-72.333	38.7977	1260.77	-950.834	348.73
436.796	-6386.97	5.37e-09	38.2247	38.2247	406.421	5624.46	64.3293	8835.5	-3361.31	6861.84	406.421	239.742	40.2058	1269.85	-887.171	422.887
437.799	-4410.46	4.36e-11	2.1787	2.1787	407.293	6512.43	64.076	8808.16	-3135.28	7072.13	407.293	293.305	40.0475	1267.92	-839.445	468.52
438.803	-1892.25	2.76e-13	0.0690007	0.0690007	408.165	7231.65	63.2892	8768.1	-2958.18	7221.42	408.165	300.09	39.5558	1264.54	-802.5	501.595
439.806	-2736.63	-1.93e-12	0.00119721	0.00119721	409.038	7235.52	62.4179	8727.25	-2813.37	7337.49	409.038	658.767	39.0112	1261.06	-772.658	527.409
440.809	-1004.39	-2.76e-13	1.13e-05	1.13e-05	409.91	7594.83	61.7693	8686.97	-2690.81	7432.05	409.91	328.338	38.6058	1257.64	-747.611	548.631
441.813	1018.56	-1.11e-12	5.75e-08	5.75e-08	410.782	7684.8	61.495	8647.45	-2584.51	7511.49	410.782	423.501	38.4344	1254.31	-725.953	566.794
442.816	1201.06	-3.87e-12	1.62e-10	1.58e-10	411.654	7789.05	61.496	8608.78	-2490.86	7579.41	411.654	422.202	38.435	1251.1	-706.88	582.651
443.819	-105.172	-2.21e-12	5.29e-12	3.08e-12	412.526	7796.73	61.5812	8570.86	-2407.46	7637.89	412.526	684.753	38.4883	1247.97	-689.923	596.537
444.823	-1037.36	-1.66e-12	-2.75e-12	-4.41e-12	413.398	7936.5	61.6597	8532.92	-2332.62	7687.58	413.398	365.856	38.5373	1244.82	-674.785	608.57
445.826	-2173.01	-1.11e-12	-1.71e-12	-2.81e-12	414.271	7765.92	61.6664	8494.92	-2265.2	7729.52	414.271	439.521	38.5415	1241.63	-661.274	618.9
446.829	-132.141	1.66e-12	-3.56e-12	-1.9e-12	415.143	7883.07	61.3885	8457.5	-2204.32	7765.16	415.143	400.299	38.3678	1238.51	-649.23	627.649
447.833	96.7246	-2.21e-12	-1.33e-11	-1.55e-11	416.015	7870.89	60.5918	8420.99	-2149.13	7795.55	416.015	579.09	37.8699	1235.51	-638.484	634.897
448.836	1535.53	-1.66e-12	-6.02e-12	-7.68e-12	416.887	7651.29	59.3318	8385.23	-2098.92	7821.24	416.887	331.161	37.0824	1232.6	-628.91	640.776
449.84	1843.61	-5.53e-13	-3.36e-12	-3.91e-12	417.759	7798.83	58.0144	8349.6	-2053.37	7842.22	417.759	325.476	36.259	1229.7	-620.49	645.465
450.843	-108.77	-1.66e-12	-7.58e-12	-9.23e-12	418.632	7947.6	57.192	8313.95	-2012.32	7858.98	418.632	477.69	35.745	1226.76	-613.268	649.241
451.846	1751.76	-8.29e-13	6.59e-12	5.76e-12	419.504	7762.35	57.2518	8278.51	-1975.58	7872.41	419.504	353.25	35.7824	1223.84	-607.259	652.366
452.85	3709.88	-1.66e-12	-5.87e-12	-7.53e-12	420.376	7962.03	58.0975	8243.48	-1942.76	7883.07	420.376	224.049	36.3109	1220.97	-602.371	654.905
453.853	2170.84	4.66e-13	1.33e-11	1.37e-11	421.248	8123.88	59.0799	8209.07	-1913.12	7891.27	421.248	353.547	36.9249	1218.16	-598.292	656.796
454.856	2346.84	-1.52e-12	-8.02e-12	-9.54e-12	422.12	7802.7	59.3054	8175.44	-1885.48	7897.53	422.12	356.622	37.0659	1215.46	-594.466	658.062
455.86	190.302	2.76e-13	-5.86e-12	-5.58e-12	422.992	8207.01	58.2499	8142.42	-1858.52	7902.4	422.992	499.311	36.4062	1212.83	-590.303	658.937
456.863	2929.41	1.38e-12	6.21e-12	7.59e-12	423.865	8024.04	56.2989	8109.8	-1831.59	7906.69	423.865	214.259	35.1868	1210.25	-585.533	659.902
457.866	148.363	1.66e-12	-3.06e-12	-1.4e-12	424.737	7837.8	54.6899	8077.94	-1804.93	7911.84	424.737	129.063	34.1812	1207.76	-580.325	661.617
458.87	-989.675	-5.53e-13	-1.17e-11	-1.23e-11	425.609	7984.86	54.667	8045.96	-1779.37	7917.2	425.609	218.001	34.1669	1205.24	-575.102	664.301
459.873	1525.79	0	-1.81e-11	-1.81e-11	426.481	7886.49	56.0422	8013.19	-1755.76	7920.89	426.481	151.223	35.0263	1202.58	-570.317	667.285
460.876	-46.5012	2.76e-12	-7.43e-12	-4.67e-12	427.353	7895.67	56.8198	7981.94	-1735.08	7922.78	427.353	417.786	35.5124	1200.13	-566.427	669.216
461.88	-950.258	1.11e-12	-9.29e-12	-8.18e-12	428.226	7686.96	55.3463	7950.24	-1718.61	7917.54	428.226	274.877	34.5915	1197.6	-563.958	668.234
462.883	-980.46	3.87e-12	-1.84e-11	-1.45e-11	429.098	7967.67	51.7994	7892.77	-1707.48	7873.41	429.098	79.0197	32.3746	1191.14	-563.356	660.155
463.886	175.75	2.21e-12	-1.54e-11	-1.32e-11	429.97	7932.42	45.785	7705.08	-1701.48	7662.98	429.97	294.77	28.6156	1164.84	-564.533	628.918
464.89	1287.28	0	-8.95e-12	-8.95e-12	430.842	7910.13	35.2246	7120.59	-1697.96	6962.05	430.842	484.428	22.0154	1078.1	-566.422	533.691
465.893	-28.8219	2.46e-12	-2.73e-12	-2.71e-13	431.714	7373.67	21.1257	5822.86	-1692.24	5390.08	431.714	326.631	13.2036	882.65	-567.177	328.676
466.896	1190.39	1.8e-12	-4.37e-12	-2.58e-12	432.586	5719.38	9.07351	3889.9	-1680.58	3049.63	432.586	-0.552189	5.67094	590.142	-565.341	30.472
467.9	-1743.46	2.9e-12	-1.16e-12	1.74e-12	433.459	2667.84	2.65882	1977	-1663.38	740.138	433.459	-197.627	1.66176	300.107	-561.079	-259.31
468.903	4894.05	0	-3.99e-12	-3.99e-12	434.331	-1007.45	0.519578	723.538	-1644.03	-764.505	434.331	-611.214	0.324736	109.876	-555.783	-445.582
469.906	-24.91	6.91e-13	5.03e-12	5.72e-12	435.203	-3201.24	0.0671876	183.037	-1620.43	-1397.94	435.203	-700.968	0.0419923	27.8033	-549.028	-521.182
470.91	-669.608	2.76e-13	1.75e-12	2.03e-12	436.075	-4129.65	0.00574982	31.0499	-1572.77	-1535.03	436.075	-609.363	0.00359363	4.71731	-534.302	-529.582
471.913	579.26	0	8.74e-12	8.74e-12	436.947	-3479.94	0.000326511	3.45449	-1461.61	-1457.41	436.947	-459.399	0.000204069	0.524892	-498.309	-497.784
472.916	1707.36	-1.38e-12	-1.2e-11	-1.33e-11	437.82	-2465.51	1.2315e-05	0.248121	-1251.31	-1251.01	437.82	-487.854	7.69686e-06	0.0377035	-428.936	-428.899
473.92	168.145	-1.38e-13	1.62e-11	1.61e-11	438.692	-1867.42	3.07498e-07	0.0113813	-948.828	-948.814	438.692	-287.631	1.92186e-07	0.00172955	-328.412	-328.41
474.923	-218.146	-8.29e-13	-3e-12	-3.83e-12	439.564	-1236.35	5.04475e-09	0.000331	-616.609	-616.609	439.564	-92.5308	3.15297e-09	5.03014e-05	-217.659	-217.659
475.926	-536.832	-8.29e-13	-3.6e-12	-4.43e-12	440.436	-600.309	5.36524e-11	6.07456e-06	-335.201	-335.201	440.436	38.8902	3.35327e-11	9.23157e-07	-123.719	-123.719
476.93	-1936.5	-1.52e-12	1.14e-11	9.84e-12	441.308	-213.092	-1.00614e-13	7.01338e-08	-150.084	-150.084	441.308	57.1521	-6.28837e-14	1.06587e-08	-61.8738	-61.8738
477.933	-1632.57	-6.91e-13	-2.13e-12	-2.82e-12	442.18	-300.831	-2.01228e-13	5.10369e-10	-55.1149	-55.1149	442.18	-251.35	-1.25767e-13	7.74985e-11	-30.105	-30.105
478.936	-793.825	-2.83e-12	-7.81e-12	-1.06e-11	443.053	-234.653	-3.77302e-13	2.37657e-12	-17.016	-17.016	443.053	108.814	-2.35814e-13	4.45607e-13	-17.3036	-17.3036
479.94	1108.4	-1.24e-12	4.75e-12	3.5e-12	443.925	-173.436	-7.04298e-13	-2.97071e-13	-5.03225	-5.03225	443.925	264.634	-4.40186e-13	-1.11402e-13	-13.2035	-13.2035
480.943	1477.87	-8.98e-13	2.02e-12	1.12e-12	444.797	55.4088	-3.52149e-13	-1.48536e-12	-2.05666	-2.05666	444.797	180.671	-2.20093e-13	-1.11402e-13	-12.0993	-12.0993
481.947	-1833.23	9.67e-13	-3.06e-12	-2.09e-12	445.669	177.327	-3.52149e-13	-1.18829e-12	-1.45289	-1.45289	445.669	277.488	-2.20093e-13	-3.71339e-14	-11.7808	-11.7808
482.95	-3676.87	1.11e-12	1.03e-11	1.14e-11	446.541	-8.70351	-5.0307e-14	-5.94143e-13	-1.33074	-1.33074	446.541	312.621	-3.14419e-14	-1.8567e-13	-11.6209	-11.6209
483.953	1157.47	-3.45e-13	-1.25e-12	-1.59e-12	447.414	-112.627	0	-2.97071e-12	-1.2854	-1.2854	447.414	358.248	0	-1.29969e-13	-11.4889	-11.4889
484.957	-3127.33	6.91e-13	6.83e-12	7.52e-12	448.286	-87.5322	-1.00614e-13	2.0795e-12	-1.2513	-1.2513	448.286	337.182	-6.28837e-14	2.22804e-13	-11.3699	-11.3699
485.96	-217.232	9.67e-13	-4.37e-13	5.3e-13	449.158	-65.4777	2.01228e-13	-2.97071e-13	-1.22095	-1.22095	449.158	238.671	1.25767e-13	-2.04237e-13	-11.2707	-11.2707
486.963	1331.37	-1.04e-12	-1.83e-11	-1.94e-11	450.03	-161.17	-1.00614e-13	1.93096e-12	-1.19416	-1.19416	450.03	62.5044	-6.28837e-14	9.28348e-14	-11.1991	-11.1991
487.967	1281.95	1.38e-12	3.33e-12	4.71e-12	450.902	-176.614	-5.0307e-13	-2.67364e-12	-1.17075	-1.17075	450.902	37.9104	-3.14419e-13	-4.2704e-13	-11.1556	-11.1556
488.97	676.184	1.24e-12	-4.48e-12	-3.23e-12	451.774	-33.1107	-5.0307e-14	1.63389e-12	-1.14972	-1.14972	451.774	326.157	-3.14419e-14	4.2704e-13	-11.1318	-11.1318
489.973	-3991.61	2.07e-13	9.83e-12	1e-11	452.647	118.961	0	3.11925e-12	-1.12985	-1.12985	452.647	28.0846	0	2.41371e-13	-11.1157	-11.1157
490.977	1532.43	2.42e-12	2.89e-12	5.31e-12	453.519	-235.26	-2.01228e-13	1.48536e-12	-1.11036	-1.11036	453.519	324.048	-1.25767e-13	2.22804e-13	-11.0986	-11.0986
491.98	-708.3	2.33e-12	8.62e-12	1.09e-11	454.391	-249.371	1.00614e-13	1.03975e-12	-1.09104	-1.09104	454.391	199.492	6.28837e-14	2.69221e-13	-11.0787	-11.0787
492.983	116.308	1.11e-12	1.38e-11	1.49e-11	455.263	87.2478	1.00614e-13	1.33682e-12	-1.07197	-1.07197	455.263	25.3102	6.28837e-14	3.06355e-13	-11.0575	-11.0575
493.987	-420.422	1.46e-12	1.38e-11	1.52e-11	456.135	88.7805	0	7.42678e-14	-1.05301	-1.05301	456.135	136.076	0	1.29969e-13	-11.0342	-11.0342
494.99	-1882.71	1.11e-12	-7.81e-12	-6.7e-12	457.008	9.46362	-6.03684e-13	2.45084e-12	-1.03347	-1.03347	457.008	-111.775	-3.77302e-13	4.64174e-13	-11.001	-11.001
495.993	2100.55	8.07e-13	4.04e-12	4.85e-12	457.88	-201.998	-2.01228e-13	3.63912e-12	-1.01215	-1.01215	457.88	-5.77347	-1.25767e-13	3.89906e-13	-10.9438	-10.9438
496.997	1351.54	2.3e-12	3.5e-12	5.8e-12	458.752	129.278	-6.03684e-13	9.65482e-13	-0.987984	-0.987984	458.752	327.102	-3.77302e-13	3.52772e-13	-10.851	-10.851
498	-136.871	1.17e-13	-5.52e-12	-5.4e-12	459.624	57.12	4.02456e-13	0	-0.960949	-0.960949	459.624	266.445	2.51535e-13	-1.8567e-14	-10.7222	-10.7222
					460.496	-70.776	2.01228e-13	-1.26255e-12	-0.932182	-0.932182	460.496	266.189	1.25767e-13	-9.74766e-14	-10.5681	-10.5681
					461.368	207.013	2.01228e-13	1.57819e-12	-0.903183	-0.903183	461.368	152.512	1.25767e-13	1.16044e-13	-10.4025	-10.4025
					462.241	-28.9351	4.02456e-13	1.13258e-12	-0.874849	-0.874849	462.241	69.1659	2.51535e-13	-5.338e-14	-10.2346	-10.2346
					463.113	-142.547	0	-9.84049e-13	-0.847374	-0.847374	463.113	238.041	0	1.5956e-14	-10.0686	-10.0686
					463.985	74.9607	6.03684e-13	-1.67103e-12	-0.820978	-0.820978	463.985	67.905	3.77302e-13	-2.50654e-13	-9.90853	-9.90853
					464.857	144.487	7.04298e-13	-2.71078e-12	-0.796506	-0.796506	464.857	137.879	4.40186e-13	-3.04034e-13	-9.76441	-9.76441
					465.729	1.77664	0	-2.0795e-12	-0.775197	-0.775197	465.729	16.3072	0	-3.89906e-13	-9.65154	-9.65154
					466.602	-25.1236	1.00614e-13	-3.86193e-12	-0.757976	-0.757976	466.602	32.2452	6.28837e-14	-4.17757e-14	-9.58464	-9.58464
					467.474	36.9483	0	-9.65482e-13	-0.74497	-0.74497	467.474	268.807	0	-8.35513e-14	-9.56943	-9.56943
					468.346	-128.352	2.51535e-13	-2.82218e-12	-0.735477	-0.735477	468.346	102.19	1.57209e-13	-3.06355e-13	-9.59831	-9.59831
					469.218	-98.8026	5.0307e-13	-1.93096e-12	-0.728172	-0.728172	469.218	231.54	3.14419e-13	-2.50654e-13	-9.6534	-9.6534
					470.09	286.26	3.89879e-13	-1.41109e-12	-0.721362	-0.721362	470.09	-70.3377	2.43674e-13	-1.02118e-13	-9.71261	-9.71261
					470.962	223.387	4.68484e-13	-4.01046e-12	-0.71322	-0.71322	470.962	328.575	2.92802e-13	-4.2704e-13	-9.75255	-9.75255
					471.835	57.234	1.9494e-13	-2.22804e-12	-0.702069	-0.702069	471.835	159.982	1.21837e-13	-3.71339e-13	-9.74975	-9.74975
					472.707	-19.1601	-1.38344e-13	-1.48536e-13	-0.686819	-0.686819	472.707	247.594	-8.64651e-14	-1.8567e-13	-9.68667	-9.68667
					473.579	46.413	-1.76074e-13	-7.42678e-13	-0.667419	-0.667419	473.579	107.29	-1.10047e-13	0	-9.56025	-9.56025
					474.451	-195.336	-7.54605e-14	0	-0.64494	-0.64494	474.451	138.186	-4.71628e-14	5.57009e-14	-9.38378	-9.38378
					475.323	69.0561	-1.00614e-13	-1.03975e-12	-0.621025	-0.621025	475.323	358.05	-6.28837e-14	1.8567e-13	-9.17845	-9.17845
					476.195	151.259	-1.50921e-13	-5.94143e-13	-0.597081	-0.597081	476.195	-64.5645	-9.43256e-14	-1.11402e-13	-8.96277	-8.96277
					477.068	-286.035	-3.01842e-13	1.48536e-12	-0.573968	-0.573968	477.068	147.695	-1.88651e-13	1.67103e-13	-8.74933	-8.74933
					477.94	54.4737	-2.01228e-13	2.0795e-12	-0.552417	-0.552417	477.94	-238.493	-1.25767e-13	3.15638e-13	-8.55059	-8.55059
					478.812	31.3905	-2.01228e-13	0	-0.533657	-0.533657	478.812	116.886	-1.25767e-13	-1.29969e-13	-8.38762	-8.38762
					479.684	454.848	0	5.94143e-13	-0.519499	-0.519499	479.684	-38.16	0	1.48536e-13	-8.29203	-8.29203
					480.556	240.358	-4.02456e-13	2.97071e-13	-0.511535	-0.511535	480.556	151.919	-2.51535e-13	-2.22804e-13	-8.29324	-8.29324
					481.429	-28.6128	-6.03684e-13	2.97071e-13	-0.509742	-0.509742	481.429	113.213	-3.77302e-13	2.59937e-13	-8.39455	-8.39455
					482.301	64.1655	4.02456e-13	-2.67364e-12	-0.511542	-0.511542	482.301	284.407	2.51535e-13	-2.22804e-13	-8.5557	-8.5557
					483.173	299.143	-2.01228e-13	0	-0.512383	-0.512383	483.173	251.239	-1.25767e-13	0	-8.70127	-8.70127
					484.045	218.107	0	-3.56486e-12	-0.507842	-0.507842	484.045	-79.0659	0	7.42678e-14	-8.75508	-8.75508
					484.917	191.558	4.02456e-13	-1.18829e-12	-0.495808	-0.495808	484.917	-14.434	2.51535e-13	-7.42678e-14	-8.67748	-8.67748
					485.789	-14.4393	-7.04298e-13	-4.75314e-12	-0.477072	-0.477072	485.789	188.125	-4.40186e-13	-4.08473e-13	-8.4773	-8.4773
					486.662	178.825	3.01842e-13	-1.78243e-12	-0.453992	-0.453992	486.662	97.3704	1.88651e-13	-7.42678e-14	-8.19053	-8.19053
					487.534	134.57	2.01228e-13	-2.97071e-12	-0.428297	-0.428297	487.534	39.744	1.25767e-13	-4.45607e-13	-7.84236	-7.84236
					488.406	-100.82	5.0307e-13	-2.37657e-12	-0.399247	-0.399247	488.406	1.59285	3.14419e-13	7.42678e-14	-7.41291	-7.41291
					489.278	69.5385	3.52149e-13	-1.18829e-12	-0.362935	-0.362935	489.278	-19.0016	2.20093e-13	-1.48536e-13	-6.82222	-6.82222
					490.15	228.643	-5.12665e-14	-2.97071e-12	-0.313894	-0.313894	490.15	191.14	-3.20416e-14	-2.22804e-13	-5.96046	-5.96046
					491.023	-244.763	-2.51535e-14	1.18829e-12	-0.249836	-0.249836	491.023	50.4981	-1.57209e-14	-1.48536e-13	-4.78086	-4.78086
					491.895	-35.7084	0	-1.18829e-12	-0.176614	-0.176614	491.895	58.0419	0	2.22804e-13	-3.39843	-3.39843
					492.767	-5.85582	-1.50921e-13	-1.18829e-12	-0.107397	-0.107397	492.767	-127.815	-9.43256e-14	0	-2.07443	-2.07443
					493.639	203.59	2.01228e-13	2.37657e-12	-0.054747	-0.054747	493.639	-102.995	1.25767e-13	1.48536e-13	-1.06018	-1.06018
					494.511	-83.2782	1.00614e-13	-5.94143e-13	-0.0229428	-0.0229428	494.511	2.15737	6.28837e-14	-7.42678e-14	-0.445062	-0.445062
					495.383	177.096	3.01842e-13	2.37657e-12	-0.00779155	-0.00779155	495.383	2.90052	1.88651e-13	7.42678e-14	-0.151327	-0.151327
					496.256	-45.5058	1.00614e-13	-5.94143e-13	-0.00212211	-0.00212211	496.256	-93.3795	6.28837e-14	3.71339e-13	-0.0412504	-0.0412504
					497.128	70.8981	3.01842e-13	2.37657e-12	-0.000460065	-0.000460065	497.128	109.583	1.88651e-13	2.22804e-13	-0.00894845	-0.00894845
					498	-70.1103	1.00614e-13	-1.78243e-12	-7.89703e-05	-7.89703e-05	498	-133.344	6.28837e-14	1.11402e-13	-0.00153673	-0.00153673

## Sheet: Figure 3b
Fig. 3b (temp.-dependent ODMR including simulation, ODMR raw signal in arb.u., converted to dPL/PL (%) in main text)
80K					30K					10K
B (mT)	I_ODMR	Sim_Quintet	Sim_Triplet	Sim_all	B (mT)	I_ODMR	Sim_Quintet	Sim_Triplet	Sim_all	B (mT)	I_ODMR
200.5	9.58e-07	5.76703e-08	1.32904e-20	5.76703e-08	200	1.23159e-07	3.59221e-09	-4.56503e-22	3.59221e-09	200	1.2664e-06
201	-4.56e-07	6.50191e-08	2.59859e-20	6.50191e-08	200.5	2.08612e-07	4.03755e-09	-2.47816e-21	4.03755e-09	200.5	3.03717e-07
201.5	-4.78e-08	7.215e-08	3.27996e-20	7.215e-08	201	-3.6262e-08	4.46032e-09	1.69558e-21	4.46032e-09	201	2.15254e-07
202	1.92e-07	7.88088e-08	-1.26225e-20	7.88088e-08	201.5	-9.08528e-07	4.84379e-09	-1.43472e-21	4.84379e-09	201.5	-1.12573e-07
202.5	1.23e-06	8.47428e-08	3.12504e-20	8.47428e-08	202	1.00054e-08	5.17194e-09	-2.86945e-21	5.17194e-09	202	-1.21362e-06
203	9.81e-07	8.97176e-08	1.18848e-20	8.97176e-08	202.5	1.33354e-06	5.43061e-09	-8.15185e-22	5.43061e-09	202.5	-2.23823e-06
203.5	7.42e-07	9.35321e-08	-5.83233e-21	9.35321e-08	203	8.52471e-07	5.60849e-09	-5.86933e-22	5.60849e-09	203	-2.42123e-06
204	5.78e-07	9.60319e-08	2.35922e-20	9.60319e-08	203.5	-1.38281e-07	5.69792e-09	2.11948e-21	5.69792e-09	203.5	-1.89388e-06
204.5	9.79e-07	9.7119e-08	2.51257e-20	9.7119e-08	204	-3.88821e-07	5.69544e-09	5.38022e-22	5.69544e-09	204	-1.05736e-06
205	-2.84e-07	9.67581e-08	-5.6493e-22	9.67581e-08	204.5	7.65739e-07	5.60195e-09	-2.59229e-21	5.60195e-09	204.5	-1.32634e-06
205.5	-9.12e-07	9.49774e-08	7.44786e-21	9.49774e-08	205	-3.07156e-07	5.4226e-09	3.74985e-21	5.4226e-09	205	-1.6638e-06
206	7.08e-07	9.18652e-08	-2.86352e-20	9.18652e-08	205.5	-5.52425e-07	5.1663e-09	-1.25538e-21	5.1663e-09	205.5	-9.09111e-07
206.5	6.6e-07	8.75629e-08	-4.04926e-21	8.75629e-08	206	-4.5369e-07	4.84497e-09	2.33958e-21	4.84497e-09	206	-2.05733e-07
207	9.86e-07	8.2254e-08	-1.09967e-20	8.2254e-08	206.5	-9.31085e-08	4.47272e-09	-3.13846e-22	4.47272e-09	206.5	4.76471e-07
207.5	-3.73e-07	7.61518e-08	3.83942e-20	7.61518e-08	207	1.5961e-06	4.0648e-09	-1.0842e-21	4.0648e-09	207	5.33099e-07
208	-9.6e-07	6.94856e-08	2.21248e-20	6.94856e-08	207.5	8.14709e-07	3.63662e-09	-2.61878e-21	3.63662e-09	207.5	-2.36972e-07
208.5	1.12e-06	6.24878e-08	-9.80535e-21	6.24878e-08	208	2.24252e-07	3.20292e-09	-4.74845e-22	3.20292e-09	208	3.2227e-09
209	7.78e-07	5.53809e-08	-3.77829e-21	5.53809e-08	208.5	-5.14422e-07	2.77694e-09	6.76603e-22	2.77694e-09	208.5	4.76815e-07
209.5	-1.3e-07	4.83678e-08	1.68636e-20	4.83678e-08	209	-1.53128e-06	2.36991e-09	1.14635e-21	2.36991e-09	209	6.40003e-07
210	-7.45e-08	4.16234e-08	5.64733e-21	4.16234e-08	209.5	-3.58187e-07	1.99071e-09	9.95544e-22	1.99071e-09	209.5	-4.00923e-07
210.5	5.95e-07	3.52896e-08	-1.12014e-20	3.52896e-08	210	-3.49885e-08	1.64569e-09	-3.86958e-22	1.64569e-09	210	-1.28417e-06
211	1.05e-06	2.94723e-08	1.67912e-20	2.94723e-08	210.5	-3.82364e-07	1.33873e-09	3.64317e-21	1.33873e-09	210.5	-1.26045e-06
211.5	8.06e-07	2.42417e-08	3.628e-20	2.42417e-08	211	-6.87685e-07	1.07149e-09	1.97523e-22	1.07149e-09	211	-8.17643e-07
212	1.74e-06	1.96338e-08	-1.20275e-20	1.96338e-08	211.5	-4.19086e-07	8.43643e-10	-9.12402e-22	8.43643e-10	211.5	-5.96974e-07
212.5	8.89e-07	1.56549e-08	2.1975e-20	1.56549e-08	212	2.87225e-07	6.53331e-10	-3.69715e-22	6.53331e-10	212	-2.75895e-08
213	-1.1e-07	1.22856e-08	1.8056e-20	1.22856e-08	212.5	2.88425e-07	4.97546e-10	1.59154e-21	4.97546e-10	212.5	2.81327e-07
213.5	-2.92e-07	9.48744e-09	6.95555e-21	9.48744e-09	213	3.69551e-07	3.72544e-10	-5.47093e-21	3.72544e-10	213	4.02379e-07
214	-3.94e-08	7.20777e-09	2.0136e-20	7.20777e-09	213.5	3.62239e-07	2.7421e-10	-7.13571e-22	2.7421e-10	213.5	-1.44415e-07
214.5	1.62e-07	5.38578e-09	1.10448e-20	5.38578e-09	214	2.29953e-07	1.98367e-10	-1.75916e-21	1.98367e-10	214	-9.5458e-07
215	1.96e-06	3.95722e-09	3.97445e-21	3.95722e-09	214.5	-2.21243e-07	1.4101e-10	-1.14023e-21	1.4101e-10	214.5	-1.55728e-06
215.5	7.52e-08	2.8584e-09	-5.82703e-21	2.8584e-09	215	5.59671e-07	9.84789e-11	3.77376e-21	9.84789e-11	215	-1.24866e-06
216	2.48e-08	2.0293e-09	1.33784e-20	2.0293e-09	215.5	-2.16782e-08	6.75568e-11	-5.9142e-22	6.75568e-11	215.5	-2.57515e-07
216.5	2.02e-06	1.41568e-09	6.76042e-21	1.41568e-09	216	-1.5576e-06	4.55143e-11	1.78816e-21	4.55143e-11	216	3.06121e-07
217	7.08e-07	9.70257e-10	1.12906e-20	9.70257e-10	216.5	-6.09602e-07	3.01095e-11	4.80635e-22	3.01095e-11	216.5	-1.60414e-07
217.5	1.73e-07	6.53159e-10	1.1856e-20	6.53159e-10	217	-4.33793e-07	1.95552e-11	-1.129e-21	1.95552e-11	217	-5.55886e-07
218	2.15e-07	4.31796e-10	1.67543e-20	4.31796e-10	217.5	-1.10741e-06	1.24667e-11	-3.908e-21	1.24667e-11	217.5	-6.39092e-07
218.5	-8.05e-08	2.80274e-10	5.18346e-20	2.80274e-10	218	-2.64588e-08	7.80026e-12	-3.35483e-21	7.80026e-12	218	-1.04885e-06
219	5.5e-07	1.78589e-10	2.0215e-20	1.78589e-10	218.5	-4.51833e-07	4.78923e-12	3.98127e-21	4.78923e-12	218.5	-1.30142e-06
219.5	9.33e-07	1.11691e-10	1.99821e-20	1.11691e-10	219	-1.41332e-07	2.8851e-12	-1.73348e-22	2.8851e-12	219	-9.82797e-07
220	1.05e-06	6.85507e-11	-1.33609e-20	6.85507e-11	219.5	-6.55534e-07	1.70506e-12	-9.28196e-22	1.70506e-12	219.5	7.97162e-08
220.5	1.92e-07	4.12824e-11	-7.50718e-21	4.12824e-11	220	-1.45047e-07	9.88422e-13	3.56157e-22	9.88422e-13	220	1.12747e-06
221	-5.6e-07	2.43903e-11	2.20937e-20	2.43903e-11	220.5	-1.29327e-06	5.61981e-13	3.52373e-21	5.61981e-13	220.5	1.60343e-06
221.5	-8.38e-07	1.41356e-11	5.26178e-21	1.41356e-11	221	-5.6814e-07	3.13348e-13	5.12537e-22	3.13348e-13	221	1.33884e-06
222	8.43e-07	8.0352e-12	-2.76339e-20	8.0352e-12	221.5	-2.51226e-07	1.71322e-13	-3.02184e-21	1.71322e-13	221.5	4.90454e-07
222.5	-2.3e-07	4.47939e-12	-9.92817e-21	4.47939e-12	222	5.77152e-07	9.18407e-14	1.04209e-21	9.18407e-14	222	1.38169e-07
223	-9.2e-07	2.44868e-12	2.67146e-20	2.44868e-12	222.5	5.30495e-07	4.82675e-14	4.20472e-22	4.82675e-14	222.5	3.39815e-07
223.5	-3.83e-07	1.31248e-12	1.59381e-20	1.31248e-12	223	1.80889e-08	2.48675e-14	2.29185e-21	2.48675e-14	223	-2.84645e-07
224	6.11e-07	6.89695e-13	-2.23152e-20	6.89695e-13	223.5	4.78941e-07	1.25583e-14	2.34866e-21	1.25583e-14	223.5	-1.11053e-06
224.5	3.32e-07	3.55294e-13	-8.8826e-21	3.55294e-13	224	7.36744e-07	6.21613e-15	1.96098e-22	6.21613e-15	224	-1.17708e-06
225	3.33e-07	1.79411e-13	3.33953e-20	1.79411e-13	224.5	1.2189e-06	3.01554e-15	2.44953e-21	3.01554e-15	224.5	-2.07009e-07
225.5	-6.66e-08	8.87982e-14	-3.43743e-21	8.87981e-14	225	7.18667e-07	1.43363e-15	1.89543e-21	1.43363e-15	225	1.0392e-06
226	-2.53e-07	4.30747e-14	-1.22474e-20	4.30747e-14	225.5	-3.51033e-07	6.6789e-16	7.11039e-23	6.6789e-16	225.5	1.79565e-06
226.5	-8.29e-08	2.04774e-14	-1.4698e-20	2.04774e-14	226	-2.77553e-07	3.04889e-16	2.88976e-21	3.04892e-16	226	1.74579e-06
227	-8.05e-07	9.53957e-15	9.16036e-21	9.53959e-15	226.5	6.97091e-07	1.36372e-16	7.1561e-22	1.36372e-16	226.5	1.14847e-06
227.5	-1.9e-07	4.35471e-15	2.42644e-20	4.35475e-15	227	1.04564e-06	5.97613e-17	3.94771e-21	5.97653e-17	227	4.52627e-07
228	-5.63e-07	1.9478e-15	-3.97634e-21	1.9478e-15	227.5	9.70249e-07	2.56582e-17	-4.93795e-21	2.56532e-17	227.5	-3.73593e-07
228.5	9.04e-07	8.53595e-16	1.25511e-20	8.53614e-16	228	2.19863e-07	1.07899e-17	1.50109e-21	1.07914e-17	228	-4.98291e-08
229	5.61e-07	3.66502e-16	1.05345e-20	3.66515e-16	228.5	-1.32083e-07	4.44934e-18	-4.31397e-21	4.44502e-18	228.5	-1.13796e-07
229.5	-8.46e-07	1.5417e-16	-5.15129e-21	1.54163e-16	229	2.71573e-07	1.78952e-18	-4.9851e-21	1.78454e-18	229	-9.34098e-08
230	9.29e-08	6.34858e-17	1.74126e-20	6.35065e-17	229.5	-4.59501e-07	7.07371e-19	2.43361e-21	7.09804e-19	229.5	-1.23884e-07
230.5	3.24e-07	2.56473e-17	2.03213e-20	2.56723e-17	230	-1.11693e-06	2.73533e-19	-1.84242e-21	2.71691e-19	230	-7.39293e-07
231	1.39e-07	1.01422e-17	2.24467e-21	1.01487e-17	230.5	-9.17678e-07	1.03577e-19	3.83646e-21	1.07413e-19	230.5	-1.17497e-06
231.5	-4.04e-07	3.93576e-18	-5.24409e-21	3.92967e-18	231	-2.99107e-07	3.65444e-20	-1.17806e-21	3.53663e-20	231	-9.71768e-07
232	-1.1e-07	1.52457e-18	3.7381e-21	1.53079e-18	231.5	5.31222e-07	1.36958e-20	2.81364e-21	1.65095e-20	231.5	-1.57981e-06
232.5	-4.74e-07	5.73064e-19	1.33879e-20	5.90653e-19	232	-2.85765e-07	-5.39332e-22	1.63549e-23	-5.22977e-22	232	-1.29966e-06
233	2.31e-07	1.67594e-19	2.84245e-20	2.03237e-19	232.5	-1.37728e-06	1.1371e-21	-4.8578e-22	6.51323e-22	232.5	-1.47008e-07
233.5	-2.18e-07	7.02815e-20	2.23631e-20	9.95423e-20	233	2.14815e-07	-4.93894e-21	7.98082e-23	-4.85914e-21	233	3.21115e-07
234	1.31e-07	2.70313e-20	-1.4602e-20	1.2171e-20	233.5	2.08012e-06	-3.1349e-21	-5.9341e-22	-3.72831e-21	233.5	4.12432e-07
234.5	1.69e-06	5.40627e-21	1.81912e-20	2.91968e-20	234	9.30296e-07	-1.02758e-21	3.26424e-21	2.23666e-21	234	5.66691e-07
235	2.29e-07	2.43282e-20	-8.60976e-21	1.44211e-20	234.5	3.721e-07	-2.47125e-21	-8.97545e-22	-3.3688e-21	234.5	-1.53427e-07
235.5	2.54e-07	-2.16251e-20	1.21788e-20	-6.57198e-21	235	-5.22402e-07	-3.74487e-21	-4.83569e-21	-8.58055e-21	235	-3.69006e-07
236	5.01e-07	-2.16251e-20	-9.24153e-22	-2.4904e-20	235.5	6.91392e-07	-3.62706e-21	1.28858e-21	-2.33848e-21	235.5	1.59217e-07
236.5	4.08e-07	-4.59533e-20	2.94229e-20	-7.34009e-21	236	-5.73796e-07	3.76856e-22	-6.17166e-21	-5.79481e-21	236	8.09243e-07
237	1.45e-06	-8.1094e-20	2.96771e-20	-4.34468e-20	236.5	-1.1624e-06	-5.10934e-21	-2.33947e-21	-7.44881e-21	236.5	1.25285e-06
237.5	-4.58e-08	-8.1094e-21	1.84102e-20	1.44512e-20	237	-9.61687e-07	1.40651e-21	9.20569e-22	2.32708e-21	237	9.79169e-07
238	-6.05e-07	-2.43282e-20	5.6247e-20	4.55492e-20	237.5	-1.87621e-07	-1.89291e-21	1.65954e-21	-2.33367e-22	237.5	6.05625e-07
238.5	-4.2e-07	-1.89219e-20	1.92449e-19	2.36848e-19	238	-9.45902e-07	-1.41916e-21	9.54568e-21	8.12652e-21	238	5.43625e-07
239	8.4e-07	-2.70313e-21	8.08041e-19	1.07371e-18	238.5	-4.11102e-07	-2.39018e-21	3.09161e-20	2.85259e-20	238.5	2.02796e-07
239.5	3.86e-07	-4.0547e-20	3.5342e-18	4.67055e-18	239	-9.86721e-07	-4.48418e-21	1.64705e-19	1.60221e-19	239	1.5644e-08
240	2.4e-06	-7.56877e-20	1.51944e-17	2.01881e-17	239.5	-8.91287e-07	-1.86923e-21	7.43322e-19	7.41452e-19	239.5	4.93885e-07
240.5	1.6e-06	-4.0547e-20	6.28458e-17	8.37556e-17	240	1.51347e-07	6.26492e-23	3.18897e-18	3.18904e-18	240	4.25433e-07
241	1.71e-06	-4.86564e-20	2.4991e-16	3.3317e-16	240.5	3.58516e-07	-1.79077e-21	1.31638e-17	1.3162e-17	240.5	3.3907e-07
241.5	1.95e-06	-9.19065e-20	9.56899e-16	1.27578e-15	241	1.29766e-06	-3.67766e-21	5.23634e-17	5.23597e-17	241	5.37708e-07
242	1.42e-06	-3.51407e-20	3.52823e-15	4.70427e-15	241.5	5.03358e-07	5.53413e-22	2.00495e-16	2.00496e-16	241.5	1.07671e-06
242.5	9.28e-07	-6.75783e-20	1.25267e-14	1.67022e-14	242	9.92495e-08	-5.29382e-21	7.39253e-16	7.39248e-16	242	1.16485e-06
243	1.96e-06	-4.59533e-20	4.28295e-14	5.71059e-14	242.5	3.68058e-07	-3.22242e-21	2.62465e-15	2.62465e-15	242.5	-9.67102e-08
243.5	1.63e-06	-2.97345e-20	1.41025e-13	1.88033e-13	243	2.76222e-07	-4.70774e-21	8.9738e-15	8.9738e-15	243	-1.20351e-06
244	1.03e-06	-5.13595e-20	4.47218e-13	5.9629e-13	243.5	3.17477e-07	-3.32062e-21	2.9548e-14	2.9548e-14	243.5	-7.51035e-07
244.5	7.62e-07	2.16251e-20	1.36597e-12	1.82129e-12	244	8.59328e-07	-5.56492e-21	9.37029e-14	9.37029e-14	244	-2.10767e-07
245	8.76e-07	-3.24376e-20	4.01875e-12	5.35833e-12	244.5	9.20146e-07	-1.93338e-21	2.86204e-13	2.86204e-13	244.5	2.54891e-07
245.5	1.31e-06	1.89219e-20	1.13894e-11	1.51858e-11	245	7.65616e-07	-4.1393e-21	8.42025e-13	8.42025e-13	245	7.41274e-07
246	8.69e-07	-4.0547e-20	3.10958e-11	4.1461e-11	245.5	5.39389e-07	-2.04031e-21	2.38635e-12	2.38635e-12	245.5	7.38445e-07
246.5	1.89e-06	-1.35157e-20	8.17963e-11	1.09062e-10	246	1.49453e-06	-1.50165e-22	6.51531e-12	6.51531e-12	246	5.7966e-07
247	1.95e-06	2.16251e-20	2.07319e-10	2.76425e-10	246.5	1.08476e-06	-1.14752e-21	1.71383e-11	1.71383e-11	246.5	2.12701e-10
247.5	2.12e-06	2.70313e-20	5.06363e-10	6.75151e-10	247	2.13869e-08	-2.26963e-21	4.34383e-11	4.34383e-11	247	-7.23909e-07
248	1.02e-06	1.89219e-20	1.19194e-09	1.58925e-09	247.5	-4.86202e-07	-2.21453e-21	1.06095e-10	1.06095e-10	247.5	-1.05371e-06
248.5	1.53e-06	-1.35157e-20	2.70439e-09	3.60586e-09	248	-1.41632e-06	-1.18612e-21	2.4974e-10	2.4974e-10	248	-7.08083e-07
249	1.65e-06	-1.08125e-20	5.91523e-09	7.88697e-09	248.5	1.83619e-07	-3.72918e-21	5.66635e-10	5.66635e-10	248.5	-1.67351e-07
249.5	2.07e-06	-8.1094e-21	1.24747e-08	1.66329e-08	249	7.06057e-07	7.12227e-23	1.23938e-09	1.23938e-09	249	1.41633e-07
250	2.21e-06	-2.70313e-21	2.53698e-08	3.38264e-08	249.5	6.87702e-07	-3.46547e-21	2.61374e-09	2.61374e-09	249.5	2.17444e-07
250.5	1.19e-06	-8.1094e-21	4.97648e-08	6.63531e-08	250	1.33527e-06	-2.71107e-21	5.31558e-09	5.31558e-09	250	-1.96048e-07
251	2.71e-06	-1.35157e-20	9.41761e-08	1.25568e-07	250.5	4.68944e-07	-2.03026e-21	1.04269e-08	1.04269e-08	250.5	-7.18907e-07
251.5	2.03e-06	-2.02735e-20	1.71981e-07	2.29308e-07	251	8.15969e-07	-2.83655e-21	1.97322e-08	1.97322e-08	251	-8.06782e-07
252	3.73e-06	1.89219e-20	3.03153e-07	4.04204e-07	251.5	-4.42288e-07	-1.75537e-21	3.60341e-08	3.60341e-08	251.5	-4.31633e-07
252.5	4e-06	-3.37892e-20	5.15969e-07	6.87959e-07	252	4.45078e-07	8.621e-22	6.35179e-08	6.35179e-08	252	-8.76041e-08
253	5.32e-06	-1.89219e-20	8.48243e-07	1.13099e-06	252.5	3.48574e-07	3.52329e-21	1.08108e-07	1.08108e-07	252.5	6.36156e-08
253.5	5.83e-06	-5.40627e-21	1.3475e-06	1.79667e-06	253	-8.84815e-07	1.02643e-23	1.77727e-07	1.77727e-07	253	4.21779e-07
254	7.24e-06	-4.0547e-21	2.06943e-06	2.75924e-06	253.5	5.74669e-07	-2.98925e-21	2.82334e-07	2.82334e-07	253.5	9.20495e-07
254.5	9.06e-06	-4.0547e-20	3.07406e-06	4.09875e-06	254	1.24128e-06	-1.50125e-21	4.33595e-07	4.33595e-07	254	7.83849e-07
255	1.02e-05	1.21641e-20	4.41955e-06	5.89273e-06	254.5	1.64718e-06	3.30609e-22	6.44091e-07	6.44091e-07	254.5	8.44397e-07
255.5	1.16e-05	-3.78439e-20	6.15382e-06	8.20509e-06	255	2.50531e-06	8.81361e-22	9.26003e-07	9.26003e-07	255	1.20654e-06
256	1.37e-05	3.1086e-20	8.30526e-06	1.10737e-05	255.5	2.91328e-06	-2.81912e-21	1.28937e-06	1.28937e-06	255.5	1.33176e-06
256.5	1.7e-05	-1.35157e-20	1.08741e-05	1.44988e-05	256	2.26341e-06	-7.54805e-22	1.74015e-06	1.74015e-06	256	1.44602e-06
257	2.04e-05	6.75783e-21	1.38263e-05	1.84351e-05	256.5	2.14546e-06	-1.97816e-21	2.27838e-06	2.27838e-06	256.5	1.30816e-06
257.5	2.42e-05	-1.41914e-20	1.70923e-05	2.27898e-05	257	3.94651e-06	2.17225e-23	2.89695e-06	2.89695e-06	257	9.36193e-07
258	2.72e-05	1.01367e-20	2.05704e-05	2.74273e-05	257.5	5.60685e-06	3.47851e-21	3.58125e-06	3.58125e-06	257.5	3.36563e-07
258.5	2.86e-05	2.56798e-20	2.41366e-05	3.21821e-05	258	5.57232e-06	-4.26353e-21	4.31e-06	4.31e-06	258	3.53199e-07
259	2.9e-05	3.31134e-20	2.76574e-05	3.68765e-05	258.5	4.62828e-06	-2.21034e-21	5.0572e-06	5.0572e-06	258.5	9.84903e-07
259.5	3.09e-05	-3.37892e-21	3.10053e-05	4.13404e-05	259	4.42578e-06	-1.79891e-21	5.79489e-06	5.79489e-06	259	7.69851e-07
260	3.29e-05	-4.73048e-21	3.40722e-05	4.54297e-05	259.5	4.08439e-06	-3.39655e-21	6.49635e-06	6.49635e-06	259.5	7.32426e-07
260.5	3.34e-05	5.40627e-21	3.67803e-05	4.90405e-05	260	5.24782e-06	1.10137e-21	7.13895e-06	7.13895e-06	260	1.10073e-06
261	3.34e-05	-4.59533e-20	3.90867e-05	5.21156e-05	260.5	5.39837e-06	2.0271e-21	7.70636e-06	7.70636e-06	260.5	5.07936e-07
261.5	3.29e-05	5.40627e-21	4.09832e-05	5.46443e-05	261	5.32306e-06	-2.46692e-21	8.1896e-06	8.1896e-06	261	5.19507e-07
262	3.38e-05	8.7176e-20	4.24914e-05	5.66551e-05	261.5	4.66347e-06	2.45611e-21	8.58696e-06	8.58696e-06	261.5	7.30784e-07
262.5	3.4e-05	1.16235e-19	4.36541e-05	5.82054e-05	262	5.48306e-06	2.04751e-21	8.90294e-06	8.90294e-06	262	8.152e-07
263	3.45e-05	3.73032e-19	4.45266e-05	5.93688e-05	262.5	6.00345e-06	4.83921e-22	9.14655e-06	9.14655e-06	262.5	7.63461e-07
263.5	3.63e-05	1.03125e-18	4.51678e-05	6.02237e-05	263	4.94916e-06	2.21713e-21	9.32935e-06	9.32935e-06	263	1.11702e-06
264	3.56e-05	2.98223e-18	4.56337e-05	6.08449e-05	263.5	4.12614e-06	-1.87137e-21	9.46369e-06	9.46369e-06	263.5	1.29121e-06
264.5	3.52e-05	8.91831e-18	4.59728e-05	6.12971e-05	264	4.9176e-06	-1.69307e-22	9.56129e-06	9.56129e-06	264	1.24373e-06
265	3.65e-05	2.60589e-17	4.62246e-05	6.16328e-05	264.5	6.55691e-06	3.62851e-21	9.63234e-06	9.63234e-06	264.5	1.01805e-06
265.5	3.68e-05	7.45821e-17	4.64188e-05	6.18918e-05	265	6.48564e-06	1.40028e-20	9.68508e-06	9.68508e-06	265	8.61339e-07
266	3.74e-05	2.08925e-16	4.65769e-05	6.21025e-05	265.5	5.13597e-06	4.60919e-20	9.72576e-06	9.72576e-06	265.5	1.20022e-06
266.5	3.79e-05	5.7307e-16	4.67133e-05	6.22844e-05	266	6.0312e-06	1.36674e-19	9.75887e-06	9.75887e-06	266	1.64329e-06
267	3.75e-05	1.53864e-15	4.68374e-05	6.24499e-05	266.5	5.57172e-06	3.97994e-19	9.78744e-06	9.78744e-06	266.5	2.15676e-06
267.5	3.82e-05	4.04497e-15	4.69549e-05	6.26066e-05	267	6.04033e-06	1.17693e-18	9.81343e-06	9.81343e-06	267	1.71346e-06
268	3.92e-05	1.04114e-14	4.70692e-05	6.27589e-05	267.5	6.32026e-06	3.39734e-18	9.83804e-06	9.83804e-06	267.5	1.02368e-06
268.5	3.82e-05	2.62382e-14	4.71821e-05	6.29094e-05	268	5.97648e-06	9.61983e-18	9.86198e-06	9.86198e-06	268	1.01251e-06
269	3.71e-05	6.47439e-14	4.72945e-05	6.30594e-05	268.5	6.28952e-06	2.66541e-17	9.88562e-06	9.88562e-06	268.5	1.3275e-06
269.5	3.94e-05	1.56428e-13	4.74071e-05	6.32094e-05	269	7.02538e-06	7.22775e-17	9.90918e-06	9.90918e-06	269	1.47907e-06
270	3.98e-05	3.70073e-13	4.75199e-05	6.33598e-05	269.5	7.6095e-06	1.91865e-16	9.93276e-06	9.93276e-06	269.5	9.10647e-07
270.5	4.05e-05	8.57297e-13	4.76331e-05	6.35107e-05	270	7.29909e-06	4.98635e-16	9.9564e-06	9.9564e-06	270	-4.1307e-07
271	4.18e-05	1.94472e-12	4.77467e-05	6.36622e-05	270.5	6.40313e-06	1.26875e-15	9.98012e-06	9.98012e-06	270.5	-7.76933e-07
271.5	4.14e-05	4.31992e-12	4.78607e-05	6.38143e-05	271	7.40144e-06	3.16065e-15	1.00039e-05	1.00039e-05	271	-5.80419e-08
272	4.31e-05	9.39727e-12	4.79752e-05	6.39669e-05	271.5	6.64167e-06	7.70889e-15	1.00278e-05	1.00278e-05	271.5	1.4609e-06
272.5	4.27e-05	2.00192e-11	4.80903e-05	6.41203e-05	272	5.38112e-06	1.84092e-14	1.00519e-05	1.00519e-05	272	2.00062e-06
273	4.23e-05	4.17666e-11	4.8206e-05	6.42745e-05	272.5	5.60676e-06	4.30445e-14	1.0076e-05	1.0076e-05	272.5	2.17992e-06
273.5	4.4e-05	8.53418e-11	4.83227e-05	6.44299e-05	273	5.94739e-06	9.85491e-14	1.01003e-05	1.01003e-05	273	2.57894e-06
274	4.59e-05	1.7079e-10	4.8441e-05	6.4587e-05	273.5	6.48576e-06	2.20929e-13	1.01248e-05	1.01248e-05	273.5	2.61672e-06
274.5	4.49e-05	3.34774e-10	4.85621e-05	6.47472e-05	274	7.52413e-06	4.84986e-13	1.01497e-05	1.01497e-05	274	2.06777e-06
275	4.6e-05	6.42756e-10	4.86882e-05	6.49127e-05	274.5	6.23177e-06	1.04256e-12	1.01753e-05	1.01753e-05	274.5	1.95777e-06
275.5	4.64e-05	1.20884e-09	4.88234e-05	6.50877e-05	275	6.32911e-06	2.19471e-12	1.02022e-05	1.02022e-05	275	1.87907e-06
276	4.65e-05	2.22713e-09	4.89747e-05	6.52794e-05	275.5	7.55061e-06	4.52462e-12	1.02313e-05	1.02313e-05	275.5	1.5024e-06
276.5	4.71e-05	4.01975e-09	4.91536e-05	6.54997e-05	276	7.7241e-06	9.13542e-12	1.02646e-05	1.02646e-05	276	1.59824e-06
277	4.68e-05	7.10814e-09	4.93784e-05	6.57672e-05	276.5	7.57606e-06	1.8065e-11	1.0305e-05	1.0305e-05	276.5	1.81034e-06
277.5	4.88e-05	1.23154e-08	4.96759e-05	6.61099e-05	277	8.20813e-06	3.49888e-11	1.03571e-05	1.03571e-05	277	1.93699e-06
278	4.99e-05	2.09076e-08	5.00846e-05	6.65673e-05	277.5	7.87669e-06	6.63784e-11	1.04279e-05	1.0428e-05	277.5	1.47919e-06
278.5	4.97e-05	3.47828e-08	5.06557e-05	6.71926e-05	278	7.07828e-06	1.23354e-10	1.05273e-05	1.05274e-05	278	3.26505e-07
279	5.16e-05	5.67105e-08	5.14534e-05	6.80528e-05	278.5	8.98111e-06	2.24561e-10	1.06684e-05	1.06686e-05	278.5	-1.74434e-07
279.5	5.49e-05	9.06243e-08	5.25533e-05	6.92274e-05	279	8.73173e-06	4.00495e-10	1.08677e-05	1.08681e-05	279	-6.93081e-07
280	5.71e-05	1.41956e-07	5.40366e-05	7.0803e-05	279.5	8.85308e-06	6.99799e-10	1.11447e-05	1.11454e-05	279.5	-1.2653e-06
280.5	5.96e-05	2.17992e-07	5.59821e-05	7.28658e-05	280	9.66167e-06	1.19811e-09	1.15203e-05	1.15214e-05	280	-1.59265e-06
281	6.29e-05	3.28217e-07	5.8455e-05	7.54904e-05	280.5	9.90034e-06	2.01001e-09	1.20146e-05	1.20166e-05	280.5	-4.184e-07
281.5	6.67e-05	4.84591e-07	6.1494e-05	7.87276e-05	281	9.41971e-06	3.30461e-09	1.26446e-05	1.26479e-05	281	3.40768e-07
282	7.3e-05	7.01698e-07	6.51003e-05	8.2593e-05	281.5	1.12461e-05	5.3248e-09	1.34201e-05	1.34254e-05	281.5	1.00613e-06
282.5	8e-05	9.96688e-07	6.92289e-05	8.70589e-05	282	1.24045e-05	8.40996e-09	1.43413e-05	1.43498e-05	282	2.04972e-06
283	8.79e-05	1.38894e-06	7.37869e-05	9.20517e-05	282.5	1.3212e-05	1.30209e-08	1.53969e-05	1.54099e-05	282.5	2.67552e-06
283.5	9.6e-05	1.89938e-06	7.86388e-05	9.74569e-05	283	1.45806e-05	1.97652e-08	1.65629e-05	1.65826e-05	283	3.02885e-06
284	0.000103576	2.54944e-06	8.36188e-05	0.00010313	283.5	1.60716e-05	2.94193e-08	1.78044e-05	1.78338e-05	283.5	2.38483e-06
284.5	0.00011103	3.35961e-06	8.8549e-05	0.000108914	284	1.65338e-05	4.29438e-08	1.90788e-05	1.91217e-05	284	1.90326e-06
285	0.000115424	4.34779e-06	9.32591e-05	0.000114656	284.5	1.75712e-05	6.14863e-08	2.03403e-05	2.04018e-05	284.5	2.25623e-06
285.5	0.000120774	5.52733e-06	9.76053e-05	0.000120226	285	1.87408e-05	8.63664e-08	2.15453e-05	2.16316e-05	285	2.2873e-06
286	0.000125947	6.90523e-06	0.000101484	0.000125526	285.5	1.78877e-05	1.19038e-07	2.26566e-05	2.27756e-05	285.5	2.61921e-06
286.5	0.000130318	8.48049e-06	0.000104838	0.0001305	286	1.92153e-05	1.61028e-07	2.36476e-05	2.38086e-05	286	2.57379e-06
287	0.000133139	1.02429e-05	0.000107658	0.000135127	286.5	2.07059e-05	2.13843e-07	2.45038e-05	2.47176e-05	286.5	2.32364e-06
287.5	0.000136327	1.21727e-05	0.000109971	0.000139416	287	2.12422e-05	2.78858e-07	2.52224e-05	2.55012e-05	287	2.02884e-06
288	0.000141912	1.42407e-05	0.000111837	0.000143395	287.5	2.20884e-05	3.57188e-07	2.58109e-05	2.61681e-05	287.5	2.00148e-06
288.5	0.000144417	1.64095e-05	0.000113328	0.0001471	288	2.13282e-05	4.49551e-07	2.62841e-05	2.67337e-05	288	1.75623e-06
289	0.00014768	1.86356e-05	0.000114523	0.000150567	288.5	2.25762e-05	5.56143e-07	2.6661e-05	2.72172e-05	288.5	9.71705e-07
289.5	0.000150082	2.0872e-05	0.000115496	0.000153823	289	2.20384e-05	6.76541e-07	2.69617e-05	2.76382e-05	289	-9.1515e-08
290	0.000153465	2.3071e-05	0.000116312	0.000156884	289.5	2.37649e-05	8.09644e-07	2.72053e-05	2.8015e-05	289.5	-4.57692e-07
290.5	0.000156415	2.51873e-05	0.000117022	0.000159758	290	2.51307e-05	9.53668e-07	2.74084e-05	2.83621e-05	290	1.35936e-07
291	0.00015824	2.71812e-05	0.000117668	0.000162444	290.5	2.5473e-05	1.1062e-06	2.75845e-05	2.86907e-05	290.5	1.4865e-06
291.5	0.000160735	2.90203e-05	0.000118276	0.000164939	291	2.61268e-05	1.26433e-06	2.77437e-05	2.90081e-05	291	2.18995e-06
292	0.000163957	3.06814e-05	0.000118867	0.000167239	291.5	2.6852e-05	1.42479e-06	2.78934e-05	2.93182e-05	291.5	2.1869e-06
292.5	0.000166863	3.2151e-05	0.000119453	0.000169343	292	2.68008e-05	1.58419e-06	2.80385e-05	2.96227e-05	292	2.7063e-06
293	0.000169501	3.34252e-05	0.000120042	0.000171255	292.5	2.58524e-05	1.7392e-06	2.81823e-05	2.99215e-05	292.5	2.37166e-06
293.5	0.000171826	3.4509e-05	0.000120639	0.000172985	293	2.64197e-05	1.88679e-06	2.83268e-05	3.02136e-05	293	2.55515e-06
294	0.000173532	3.5415e-05	0.000121248	0.000174549	293.5	2.84856e-05	2.02442e-06	2.84734e-05	3.04978e-05	293.5	2.42796e-06
294.5	0.00017699	3.61614e-05	0.000121869	0.000175967	294	2.87362e-05	2.15013e-06	2.86228e-05	3.0773e-05	294	1.95161e-06
295	0.000179293	3.67711e-05	0.000122506	0.000177264	294.5	2.89723e-05	2.26266e-06	2.87756e-05	3.10383e-05	294.5	2.31427e-06
295.5	0.000182822	3.72699e-05	0.000123158	0.000178465	295	3.06557e-05	2.36149e-06	2.89321e-05	3.12936e-05	295	2.52884e-06
296	0.000185032	3.76851e-05	0.000123827	0.000179601	295.5	3.00454e-05	2.44674e-06	2.90926e-05	3.15393e-05	295.5	1.32133e-06
296.5	0.000188383	3.80458e-05	0.000124514	0.0001807	296	3.05329e-05	2.5192e-06	2.92573e-05	3.17766e-05	296	-9.57677e-08
297	0.000191001	3.83817e-05	0.00012522	0.000181794	296.5	3.16261e-05	2.58016e-06	2.94267e-05	3.20068e-05	296.5	-3.40277e-08
297.5	0.000193882	3.87238e-05	0.000125947	0.000182914	297	3.23212e-05	2.63134e-06	2.96008e-05	3.22322e-05	297	9.76464e-07
298	0.000196197	3.91044e-05	0.000126695	0.000184095	297.5	3.23189e-05	2.6748e-06	2.97801e-05	3.24549e-05	297.5	2.0727e-06
298.5	0.000198999	3.95574e-05	0.000127466	0.000185373	298	3.31129e-05	2.71285e-06	2.99649e-05	3.26778e-05	298	3.2335e-06
299	0.000201444	4.0119e-05	0.000128261	0.000186783	298.5	3.33675e-05	2.74802e-06	3.01556e-05	3.29036e-05	298.5	4.25977e-06
299.5	0.000202953	4.08268e-05	0.000129083	0.000188367	299	3.33143e-05	2.78297e-06	3.03525e-05	3.31354e-05	299	4.69012e-06
300	0.000206258	4.17194e-05	0.000129934	0.000190165	299.5	3.39134e-05	2.82053e-06	3.05562e-05	3.33767e-05	299.5	4.81901e-06
300.5	0.000208807	4.28353e-05	0.000130816	0.000192218	300	3.46287e-05	2.86363e-06	3.07671e-05	3.36308e-05	300	5.08256e-06
301	0.00021158	4.42105e-05	0.000131731	0.000194564	300.5	3.41505e-05	2.91529e-06	3.0986e-05	3.39013e-05	300.5	5.16118e-06
301.5	0.000215181	4.58767e-05	0.000132683	0.000197238	301	3.54324e-05	2.97855e-06	3.12134e-05	3.4192e-05	301	5.5846e-06
302	0.000218282	4.78576e-05	0.000133676	0.000200267	301.5	3.64192e-05	3.05641e-06	3.14502e-05	3.45067e-05	301.5	5.77184e-06
302.5	0.000221588	5.01668e-05	0.000134713	0.00020367	302	3.65321e-05	3.15165e-06	3.16974e-05	3.4849e-05	302	5.3806e-06
303	0.000223834	5.28049e-05	0.000135799	0.000207452	302.5	3.66607e-05	3.26671e-06	3.19559e-05	3.52226e-05	302.5	5.11062e-06
303.5	0.000228198	5.57578e-05	0.000136941	0.000211605	303	3.78082e-05	3.4035e-06	3.22271e-05	3.56306e-05	303	4.24462e-06
304	0.00023138	5.89956e-05	0.000138146	0.000216107	303.5	3.89627e-05	3.56319e-06	3.25125e-05	3.60756e-05	303.5	4.99081e-06
304.5	0.000234893	6.24735e-05	0.000139423	0.00022092	304	3.8662e-05	3.74603e-06	3.28139e-05	3.656e-05	304	5.91039e-06
305	0.00023789	6.61332e-05	0.000140783	0.000226	304.5	3.95029e-05	3.95124e-06	3.31338e-05	3.70851e-05	304.5	5.58181e-06
305.5	0.000242286	6.99065e-05	0.00014224	0.00023129	305	4.05145e-05	4.17693e-06	3.3475e-05	3.7652e-05	305	4.48677e-06
306	0.000246086	7.37188e-05	0.00014381	0.000236733	305.5	4.05711e-05	4.42013e-06	3.3841e-05	3.82612e-05	305.5	3.74231e-06
306.5	0.000250169	7.74945e-05	0.000145514	0.000242275	306	4.17396e-05	4.67688e-06	3.42362e-05	3.89131e-05	306	3.60477e-06
307	0.000253012	8.11614e-05	0.000147375	0.000247864	306.5	4.22643e-05	4.94249e-06	3.46656e-05	3.96081e-05	306.5	3.6589e-06
307.5	0.000257849	8.46556e-05	0.000149416	0.000253462	307	4.4199e-05	5.21175e-06	3.51351e-05	4.03469e-05	307	3.62275e-06
308	0.000262786	8.79246e-05	0.00015166	0.000259039	307.5	4.42406e-05	5.47932e-06	3.5651e-05	4.11303e-05	307.5	3.43553e-06
308.5	0.000267732	9.09302e-05	0.000154127	0.000264575	308	4.48772e-05	5.74006e-06	3.62192e-05	4.19593e-05	308	3.27278e-06
309	0.000272532	9.36495e-05	0.000156823	0.000270054	308.5	4.53566e-05	5.98934e-06	3.68445e-05	4.28338e-05	308.5	2.676e-06
309.5	0.000276957	9.60742e-05	0.000159738	0.000275459	309	4.61711e-05	6.2233e-06	3.75285e-05	4.37518e-05	309	3.10765e-06
310	0.000281738	9.82099e-05	0.000162836	0.000280758	309.5	4.58295e-05	6.4391e-06	3.82687e-05	4.47078e-05	309.5	3.81839e-06
310.5	0.000286078	0.000100073	0.000166052	0.000285904	310	4.71429e-05	6.63491e-06	3.9056e-05	4.5691e-05	310	4.37553e-06
311	0.000288523	0.000101689	0.000169284	0.000290819	310.5	4.84956e-05	6.81001e-06	3.98734e-05	4.66834e-05	310.5	4.44577e-06
311.5	0.000291426	0.000103088	0.000172404	0.000295405	311	4.89066e-05	6.96463e-06	4.06952e-05	4.76598e-05	311	4.02052e-06
312	0.000294401	0.000104304	0.000175254	0.00029954	311.5	4.79184e-05	7.09984e-06	4.14876e-05	4.85874e-05	311.5	3.83675e-06
312.5	0.000297723	0.00010537	0.000177672	0.000303092	312	4.88155e-05	7.21731e-06	4.22108e-05	4.94281e-05	312	4.4873e-06
313	0.000298886	0.000106318	0.0001795	0.00030594	312.5	4.97588e-05	7.31918e-06	4.28226e-05	5.01417e-05	312.5	5.97471e-06
313.5	0.000298876	0.00010718	0.000180614	0.000307985	313	4.95648e-05	7.40778e-06	4.32829e-05	5.06906e-05	313	6.66075e-06
314	0.000299171	0.00010798	0.000180932	0.000309175	313.5	5.00039e-05	7.4855e-06	4.35591e-05	5.10446e-05	313.5	6.19604e-06
314.5	0.000297437	0.000108743	0.000180433	0.000309512	314	5.02685e-05	7.55465e-06	4.36308e-05	5.11854e-05	314	5.02215e-06
315	0.000294718	0.00010949	0.000179158	0.000309056	314.5	4.93383e-05	7.61739e-06	4.34922e-05	5.11096e-05	314.5	4.61406e-06
315.5	0.000294075	0.000110241	0.000177202	0.000307925	315	4.85562e-05	7.67567e-06	4.31538e-05	5.08294e-05	315	4.66563e-06
316	0.000293027	0.000111012	0.000174705	0.000306274	315.5	4.85297e-05	7.73123e-06	4.26403e-05	5.03715e-05	315.5	4.52121e-06
316.5	0.000290625	0.000111824	0.000171828	0.000304285	316	4.79423e-05	7.78563e-06	4.19874e-05	4.97731e-05	316	4.72479e-06
317	0.00028896	0.000112696	0.000168739	0.000302145	316.5	4.69293e-05	7.84034e-06	4.1237e-05	4.90773e-05	316.5	4.34876e-06
317.5	0.000289911	0.000113654	0.00016559	0.00030003	317	4.68136e-05	7.89677e-06	4.04317e-05	4.83285e-05	317	4.02051e-06
318	0.000288866	0.000114726	0.000162504	0.000298095	317.5	4.66319e-05	7.95643e-06	3.96107e-05	4.75672e-05	317.5	4.46557e-06
318.5	0.000288975	0.000115948	0.000159576	0.000296468	318	4.75862e-05	8.02101e-06	3.88062e-05	4.68272e-05	318	4.70956e-06
319	0.000289657	0.000117367	0.000156862	0.000295253	318.5	4.58881e-05	8.0925e-06	3.80418e-05	4.61343e-05	318.5	4.72014e-06
319.5	0.000289973	0.000119036	0.00015439	0.000294532	319	4.48055e-05	8.17333e-06	3.73324e-05	4.55057e-05	319	5.30474e-06
320	0.000290344	0.000121022	0.000152165	0.000294375	319.5	4.42336e-05	8.26652e-06	3.66852e-05	4.49517e-05	319.5	5.75346e-06
320.5	0.000292166	0.000123402	0.000150175	0.000294847	320	4.55721e-05	8.37574e-06	3.61012e-05	4.4477e-05	320	5.95739e-06
321	0.000294328	0.000126262	0.000148398	0.000296015	320.5	4.63318e-05	8.50549e-06	3.55776e-05	4.40831e-05	320.5	5.65191e-06
321.5	0.000295573	0.000129698	0.00014681	0.000297948	321	4.44986e-05	8.66104e-06	3.51087e-05	4.37697e-05	321	5.07884e-06
322	0.000298754	0.000133813	0.000145385	0.000300725	321.5	4.42256e-05	8.84857e-06	3.46881e-05	4.35367e-05	321.5	4.16508e-06
322.5	0.000302111	0.000138711	0.0001441	0.000304425	322	4.51198e-05	9.07497e-06	3.43094e-05	4.33843e-05	322	3.82076e-06
323	0.000308913	0.000144493	0.000142935	0.000309131	322.5	4.57903e-05	9.34783e-06	3.39664e-05	4.33142e-05	322.5	4.24349e-06
323.5	0.000315586	0.000151256	0.000141872	0.000314921	323	4.58901e-05	9.67513e-06	3.36541e-05	4.33292e-05	323	4.3695e-06
324	0.000321868	0.000159082	0.000140899	0.000321864	323.5	4.53476e-05	1.0065e-05	3.33681e-05	4.34331e-05	323.5	4.28362e-06
324.5	0.000331996	0.000168036	0.000140004	0.000330016	324	4.59252e-05	1.05254e-05	3.31049e-05	4.36303e-05	324	4.19106e-06
325	0.000344773	0.000178166	0.000139179	0.000339413	324.5	4.6711e-05	1.10637e-05	3.28616e-05	4.39253e-05	324.5	4.12493e-06
325.5	0.000356941	0.000189494	0.000138415	0.000350072	325	4.89005e-05	1.16862e-05	3.2636e-05	4.43222e-05	325	3.43564e-06
326	0.000372452	0.000202019	0.000137707	0.000361985	325.5	4.88411e-05	1.23982e-05	3.24261e-05	4.48243e-05	325.5	2.92683e-06
326.5	0.000387946	0.000215716	0.000137051	0.000375123	326	4.83265e-05	1.3203e-05	3.22304e-05	4.54334e-05	326	3.54435e-06
327	0.000404185	0.000230538	0.00013644	0.000389433	326.5	4.9869e-05	1.41022e-05	3.20476e-05	4.61498e-05	326.5	4.75782e-06
327.5	0.00042163	0.000246416	0.000135874	0.000404845	327	5.11865e-05	1.50954e-05	3.18767e-05	4.69721e-05	327	5.10904e-06
328	0.00043915	0.000263264	0.000135347	0.000421268	327.5	5.06776e-05	1.61801e-05	3.17166e-05	4.78967e-05	327.5	4.03536e-06
328.5	0.000456799	0.00028098	0.000134857	0.000438597	328	5.15722e-05	1.73515e-05	3.15666e-05	4.89181e-05	328	2.56327e-06
329	0.000473479	0.000299449	0.000134403	0.000456716	328.5	5.29252e-05	1.86029e-05	3.14261e-05	5.0029e-05	328.5	2.81219e-06
329.5	0.00049047	0.000318545	0.000133981	0.000475497	329	5.48534e-05	1.9926e-05	3.12943e-05	5.12203e-05	329	3.30358e-06
330	0.000505421	0.000338137	0.000133591	0.000494806	329.5	5.53039e-05	2.13106e-05	3.11708e-05	5.24815e-05	329.5	3.26539e-06
330.5	0.000520399	0.000358086	0.000133231	0.000514504	330	5.60839e-05	2.27456e-05	3.10551e-05	5.38007e-05	330	3.20732e-06
331	0.000537509	0.000378253	0.000132898	0.000534449	330.5	5.64696e-05	2.42187e-05	3.09468e-05	5.51655e-05	330.5	2.93411e-06
331.5	0.000554609	0.000398494	0.000132593	0.000554497	331	5.64468e-05	2.57174e-05	3.08455e-05	5.65629e-05	331	2.70228e-06
332	0.000575812	0.000418667	0.000132313	0.000574506	331.5	5.81489e-05	2.7229e-05	3.07508e-05	5.79798e-05	331.5	3.5246e-06
332.5	0.000597517	0.000438632	0.000132058	0.000594332	332	5.97333e-05	2.8741e-05	3.06625e-05	5.94035e-05	332	4.63029e-06
333	0.000618168	0.000458246	0.000131826	0.000613833	332.5	6.21874e-05	3.02414e-05	3.05803e-05	6.08217e-05	332.5	5.38896e-06
333.5	0.000640106	0.000477367	0.000131618	0.000632864	333	6.25547e-05	3.17188e-05	3.05039e-05	6.22227e-05	333	5.77362e-06
334	0.000661156	0.000495847	0.000131432	0.00065128	333.5	6.30509e-05	3.31627e-05	3.04331e-05	6.35958e-05	333.5	6.4883e-06
334.5	0.000680337	0.000513535	0.000131267	0.000668928	334	6.40595e-05	3.45628e-05	3.03678e-05	6.49306e-05	334	6.50432e-06
335	0.000699246	0.000530276	0.000131123	0.000685651	334.5	6.61983e-05	3.59093e-05	3.03077e-05	6.6217e-05	334.5	5.50478e-06
335.5	0.000716947	0.000545909	0.000131	0.00070129	335	6.8451e-05	3.71925e-05	3.02528e-05	6.74453e-05	335	4.61182e-06
336	0.000733501	0.000560277	0.000130896	0.000715685	335.5	6.95018e-05	3.84028e-05	3.02027e-05	6.86055e-05	335.5	4.1815e-06
336.5	0.000748039	0.000573228	0.000130813	0.000728685	336	7.11635e-05	3.95302e-05	3.01575e-05	6.96877e-05	336	4.74811e-06
337	0.000759194	0.000584631	0.000130748	0.000740159	336.5	7.1373e-05	4.05654e-05	3.01169e-05	7.06823e-05	336.5	6.00968e-06
337.5	0.000771823	0.000594386	0.000130702	0.000750006	337	7.27257e-05	4.14991e-05	3.0081e-05	7.15801e-05	337	6.671e-06
338	0.000781091	0.000602438	0.000130675	0.000758171	337.5	7.3475e-05	4.23239e-05	3.00495e-05	7.23734e-05	337.5	6.29014e-06
338.5	0.000788403	0.00060879	0.000130666	0.000764657	338	7.42434e-05	4.30342e-05	3.00225e-05	7.30567e-05	338	5.88165e-06
339	0.000793014	0.00061351	0.000130676	0.000769532	338.5	7.58526e-05	4.36277e-05	2.99998e-05	7.36275e-05	338.5	5.33302e-06
339.5	0.000799874	0.000616737	0.000130704	0.000772935	339	7.58999e-05	4.41058e-05	2.99814e-05	7.40872e-05	339	4.7618e-06
340	0.000800794	0.000618682	0.000130749	0.000775077	339.5	7.54868e-05	4.44748e-05	2.99673e-05	7.44421e-05	339.5	5.27427e-06
340.5	0.000800716	0.000619614	0.000130813	0.000776227	340	7.62158e-05	4.47455e-05	2.99574e-05	7.47029e-05	340	5.95441e-06
341	0.000801506	0.000619854	0.000130894	0.000776705	340.5	7.70076e-05	4.49337e-05	2.99517e-05	7.48854e-05	340.5	5.7227e-06
341.5	0.000805978	0.000619749	0.000130993	0.00077686	341	7.55162e-05	4.50588e-05	2.99502e-05	7.5009e-05	341	5.13531e-06
342	0.000813126	0.000619654	0.000131111	0.000777046	341.5	7.60604e-05	4.51434e-05	2.99528e-05	7.50962e-05	341.5	4.04629e-06
342.5	0.000816929	0.000619905	0.000131246	0.0007776	342	7.66792e-05	4.52111e-05	2.99595e-05	7.51706e-05	342	3.39563e-06
343	0.000817373	0.000620798	0.000131399	0.000778817	342.5	7.81131e-05	4.52852e-05	2.99704e-05	7.52556e-05	342.5	3.94044e-06
343.5	0.000816404	0.000622564	0.000131571	0.00078093	343	7.80422e-05	4.53868e-05	2.99855e-05	7.53723e-05	343	4.16888e-06
344	0.000815755	0.000625356	0.000131762	0.000784091	343.5	7.86048e-05	4.55329e-05	3.00048e-05	7.55376e-05	343.5	4.17612e-06
344.5	0.000813342	0.000629232	0.000131971	0.000788359	344	7.70615e-05	4.5735e-05	3.00282e-05	7.57633e-05	344	5.02517e-06
345	0.000814691	0.000634155	0.000132199	0.000793696	344.5	7.73044e-05	4.59983e-05	3.00559e-05	7.60543e-05	344.5	5.09984e-06
345.5	0.000819398	0.000639987	0.000132446	0.000799967	345	7.71812e-05	4.63209e-05	3.0088e-05	7.64088e-05	345	4.97569e-06
346	0.000825155	0.000646505	0.000132713	0.000806947	345.5	7.80057e-05	4.66936e-05	3.01243e-05	7.68179e-05	345.5	5.0265e-06
346.5	0.000836042	0.000653409	0.000133	0.000814339	346	7.65384e-05	4.71013e-05	3.01651e-05	7.72663e-05	346	4.50473e-06
347	0.000844958	0.000660349	0.000133308	0.000821792	346.5	7.68076e-05	4.75234e-05	3.02103e-05	7.77337e-05	346.5	4.31697e-06
347.5	0.000856589	0.000666942	0.000133636	0.000828924	347	7.59612e-05	4.79358e-05	3.02601e-05	7.81959e-05	347	4.77322e-06
348	0.000864864	0.000672804	0.000133987	0.000835352	347.5	7.70561e-05	4.83128e-05	3.03146e-05	7.86274e-05	347.5	5.20144e-06
348.5	0.000874018	0.000677575	0.000134359	0.000840717	348	7.79424e-05	4.86286e-05	3.03738e-05	7.90025e-05	348	5.11628e-06
349	0.000878576	0.000680938	0.000134754	0.000844702	348.5	7.74207e-05	4.886e-05	3.0438e-05	7.9298e-05	348.5	4.65816e-06
349.5	0.000880979	0.000682641	0.000135173	0.000847058	349	7.62848e-05	4.89871e-05	3.05071e-05	7.94942e-05	349	4.44261e-06
350	0.000881137	0.000682508	0.000135616	0.000847609	349.5	7.62323e-05	4.89948e-05	3.05815e-05	7.95762e-05	349.5	4.64007e-06
350.5	0.000878697	0.000680438	0.000136085	0.000846254	350	7.66604e-05	4.88733e-05	3.06612e-05	7.95345e-05	350	4.77328e-06
351	0.000870432	0.000676402	0.00013658	0.000842968	350.5	7.74335e-05	4.86183e-05	3.07464e-05	7.93646e-05	350.5	4.98763e-06
351.5	0.000863263	0.000670434	0.000137102	0.000837785	351	7.71149e-05	4.82298e-05	3.08373e-05	7.90671e-05	351	4.96385e-06
352	0.000853658	0.000662614	0.000137653	0.000830786	351.5	7.64625e-05	4.77119e-05	3.09342e-05	7.86461e-05	351.5	4.98454e-06
352.5	0.000841928	0.00065305	0.000138234	0.000822082	352	7.55099e-05	4.7071e-05	3.10372e-05	7.81083e-05	352	5.11381e-06
353	0.000829766	0.000641864	0.000138847	0.000811797	352.5	7.49801e-05	4.63152e-05	3.11468e-05	7.7462e-05	352.5	5.66925e-06
353.5	0.000815164	0.000629181	0.000139492	0.000800058	353	7.42201e-05	4.54527e-05	3.12631e-05	7.67159e-05	353	6.4669e-06
354	0.000799244	0.00061512	0.000140173	0.000786985	353.5	7.27753e-05	4.44916e-05	3.13866e-05	7.58782e-05	353.5	6.98545e-06
354.5	0.000779593	0.000599793	0.00014089	0.000772696	354	7.23551e-05	4.34394e-05	3.15175e-05	7.49569e-05	354	6.39222e-06
355	0.000759019	0.000583312	0.000141647	0.000757302	354.5	7.277e-05	4.23028e-05	3.16564e-05	7.39591e-05	354.5	5.58785e-06
355.5	0.000737469	0.00056579	0.000142445	0.000740922	355	7.15033e-05	4.10884e-05	3.18036e-05	7.2892e-05	355	4.97324e-06
356	0.00071585	0.000547351	0.000143288	0.000723684	355.5	7.10312e-05	3.98031e-05	3.19597e-05	7.17628e-05	355.5	4.19461e-06
356.5	0.000697308	0.000528137	0.000144178	0.000705732	356	6.8281e-05	3.84545e-05	3.21253e-05	7.05798e-05	356	2.74769e-06
357	0.000680407	0.000508306	0.00014512	0.000687232	356.5	6.81268e-05	3.70511e-05	3.2301e-05	6.93521e-05	356.5	2.43802e-06
357.5	0.000663817	0.000488033	0.000146117	0.000668362	357	6.84161e-05	3.56026e-05	3.24877e-05	6.80902e-05	357	3.21414e-06
358	0.000646053	0.000467502	0.000147175	0.000649314	357.5	6.76652e-05	3.41196e-05	3.26861e-05	6.68057e-05	357.5	4.15951e-06
358.5	0.000628714	0.000446894	0.000148299	0.000630275	358	6.64538e-05	3.26134e-05	3.28973e-05	6.55107e-05	358	4.52323e-06
359	0.000610501	0.000426373	0.000149494	0.000611419	358.5	6.6314e-05	3.10948e-05	3.31225e-05	6.42173e-05	358.5	4.80317e-06
359.5	0.000589546	0.00040608	0.000150771	0.000592897	359	6.42783e-05	2.95743e-05	3.33629e-05	6.29372e-05	359	4.79806e-06
360	0.000566711	0.000386118	0.000152137	0.000574826	359.5	6.41363e-05	2.80609e-05	3.36204e-05	6.16813e-05	359.5	5.04247e-06
360.5	0.000545758	0.000366555	0.000153605	0.000557288	360	6.23354e-05	2.65622e-05	3.38969e-05	6.04591e-05	360	5.05809e-06
361	0.000522806	0.000347421	0.00015519	0.000540334	360.5	6.17922e-05	2.50844e-05	3.41948e-05	5.92792e-05	360.5	5.08538e-06
361.5	0.000498083	0.000328722	0.000156908	0.000523992	361	6.02806e-05	2.36325e-05	3.45172e-05	5.81497e-05	361	4.77323e-06
362	0.00047547	0.000310446	0.000158783	0.00050828	361.5	5.76902e-05	2.22108e-05	3.48679e-05	5.70787e-05	361.5	4.45094e-06
362.5	0.000454197	0.000292582	0.000160841	0.000493224	362	5.58958e-05	2.08236e-05	3.52514e-05	5.6075e-05	362	5.21761e-06
363	0.000436068	0.000275131	0.000163113	0.000478867	362.5	5.49261e-05	1.94757e-05	3.56734e-05	5.51492e-05	362.5	5.99097e-06
363.5	0.000420682	0.000258118	0.000165635	0.000465278	363	5.38941e-05	1.81728e-05	3.61404e-05	5.43133e-05	363	6.61871e-06
364	0.000409237	0.000241597	0.000168441	0.00045256	363.5	5.47902e-05	1.69215e-05	3.66598e-05	5.35813e-05	363.5	6.84451e-06
364.5	0.000401565	0.000225649	0.000171565	0.000440838	364	5.33614e-05	1.57294e-05	3.7239e-05	5.29683e-05	364	6.9293e-06
365	0.000395599	0.000210381	0.000175028	0.000430247	364.5	5.38758e-05	1.46043e-05	3.78847e-05	5.2489e-05	364.5	6.69805e-06
365.5	0.000391578	0.00019591	0.000178833	0.00042091	365	5.30391e-05	1.3554e-05	3.86017e-05	5.21557e-05	365	6.19921e-06
366	0.000387751	0.000182358	0.000182952	0.000412909	365.5	5.35302e-05	1.25852e-05	3.93904e-05	5.19756e-05	365.5	5.26219e-06
366.5	0.00038695	0.000169832	0.000187319	0.000406263	366	5.28479e-05	1.17033e-05	4.0245e-05	5.19483e-05	366	4.98132e-06
367	0.000387244	0.000158415	0.00019182	0.000400904	366.5	5.43174e-05	1.09111e-05	4.11517e-05	5.20628e-05	366.5	5.77e-06
367.5	0.000385905	0.000148159	0.000196293	0.00039667	367	5.37493e-05	1.02094e-05	4.20865e-05	5.22959e-05	367	5.91933e-06
368	0.000385703	0.00013908	0.000200536	0.000393304	367.5	5.49311e-05	9.59615e-06	4.30157e-05	5.26119e-05	367.5	5.81765e-06
368.5	0.000386144	0.000131155	0.000204319	0.000390478	368	5.50141e-05	9.06727e-06	4.38967e-05	5.2964e-05	368	5.26883e-06
369	0.00038401	0.000124328	0.000207407	0.000387824	368.5	5.62214e-05	8.61652e-06	4.46814e-05	5.32979e-05	368.5	5.11687e-06
369.5	0.000381215	0.000118516	0.000209591	0.000384978	369	5.67155e-05	8.2363e-06	4.53206e-05	5.35569e-05	369	4.86042e-06
370	0.000376532	0.000113617	0.000210713	0.000381628	369.5	5.64609e-05	7.91813e-06	4.57705e-05	5.36887e-05	369.5	4.94055e-06
370.5	0.000371996	0.000109516	0.000210687	0.000377545	370	5.57538e-05	7.65321e-06	4.59979e-05	5.36511e-05	370	5.35087e-06
371	0.000364784	0.000106096	0.000209515	0.000372615	370.5	5.58698e-05	7.43293e-06	4.5985e-05	5.34179e-05	370.5	5.74356e-06
371.5	0.000359351	0.000103243	0.000207284	0.000366839	371	5.54132e-05	7.24925e-06	4.5732e-05	5.29812e-05	371	6.23545e-06
372	0.00035353	0.000100852	0.000204154	0.000360325	371.5	5.4305e-05	7.09494e-06	4.52571e-05	5.23521e-05	371.5	6.13238e-06
372.5	0.000346936	9.88304e-05	0.000200333	0.00035326	372	5.35721e-05	6.96377e-06	4.45939e-05	5.15577e-05	372	5.24857e-06
373	0.000339688	9.7098e-05	0.000196054	0.000345872	372.5	5.23914e-05	6.8505e-06	4.37862e-05	5.06367e-05	372.5	4.60084e-06
373.5	0.00033474	9.55888e-05	0.000191543	0.000338397	373	5.25337e-05	6.75087e-06	4.28824e-05	4.96333e-05	373	3.43717e-06
374	0.000326474	9.42496e-05	0.000186999	0.000331048	373.5	5.1941e-05	6.66148e-06	4.19302e-05	4.85916e-05	373.5	3.32038e-06
374.5	0.000318456	9.30384e-05	0.00018258	0.000323993	374	5.08508e-05	6.57968e-06	4.09711e-05	4.75508e-05	374	4.52518e-06
375	0.000311637	9.19223e-05	0.000178395	0.000317345	374.5	4.94069e-05	6.50339e-06	4.00382e-05	4.65416e-05	374.5	5.29537e-06
375.5	0.000304363	9.0876e-05	0.000174509	0.000311166	375	4.92009e-05	6.43094e-06	3.91546e-05	4.55856e-05	375	5.31839e-06
376	0.000300548	8.98792e-05	0.000170948	0.000305468	375.5	4.75062e-05	6.36099e-06	3.83337e-05	4.46947e-05	375.5	3.94101e-06
376.5	0.000295645	8.8915e-05	0.000167709	0.000300231	376	4.6414e-05	6.29231e-06	3.75809e-05	4.38732e-05	376	3.10033e-06
377	0.000292154	8.79682e-05	0.00016477	0.000295412	376.5	4.6204e-05	6.22376e-06	3.68956e-05	4.31193e-05	376.5	2.93267e-06
377.5	0.000287974	8.70242e-05	0.000162101	0.000290954	377	4.62966e-05	6.15413e-06	3.62733e-05	4.24274e-05	377	2.87083e-06
378	0.000283231	8.60674e-05	0.000159666	0.000286795	377.5	4.57965e-05	6.08211e-06	3.57074e-05	4.17896e-05	377.5	3.17046e-06
378.5	0.000279491	8.50804e-05	0.000157432	0.000282874	378	4.41105e-05	6.00625e-06	3.51908e-05	4.11971e-05	378	3.25323e-06
379	0.000276724	8.4044e-05	0.000155369	0.000279131	378.5	4.3951e-05	5.92493e-06	3.47164e-05	4.06413e-05	378.5	3.4177e-06
379.5	0.000273889	8.29363e-05	0.000153451	0.00027551	379	4.42452e-05	5.83641e-06	3.42778e-05	4.01142e-05	379	3.90836e-06
380	0.000271419	8.17332e-05	0.000151659	0.00027196	379.5	4.36348e-05	5.73885e-06	3.38699e-05	3.96087e-05	379.5	4.33126e-06
380.5	0.000267626	8.04095e-05	0.000149973	0.000268432	380	4.38105e-05	5.63045e-06	3.34881e-05	3.91186e-05	380	4.60276e-06
381	0.000265665	7.89396e-05	0.000148382	0.000264883	380.5	4.264e-05	5.50954e-06	3.31289e-05	3.86384e-05	380.5	5.40326e-06
381.5	0.000264236	7.72993e-05	0.000146872	0.000261272	381	4.11758e-05	5.37477e-06	3.27894e-05	3.81641e-05	381	5.8239e-06
382	0.000261027	7.5468e-05	0.000145436	0.000257567	381.5	4.13222e-05	5.2252e-06	3.24671e-05	3.76923e-05	381.5	6.01279e-06
382.5	0.000256461	7.3431e-05	0.000144066	0.000253744	382	4.15731e-05	5.06054e-06	3.21603e-05	3.72209e-05	382	5.92704e-06
383	0.000253224	7.11813e-05	0.000142755	0.000249787	382.5	4.03973e-05	4.8812e-06	3.18673e-05	3.67485e-05	382.5	5.08758e-06
383.5	0.000250502	6.87218e-05	0.000141498	0.000245691	383	3.90482e-05	4.68841e-06	3.15868e-05	3.62752e-05	383	4.57464e-06
384	0.000247485	6.60666e-05	0.00014029	0.000241466	383.5	3.95698e-05	4.48422e-06	3.13176e-05	3.58018e-05	383.5	4.59614e-06
384.5	0.00024504	6.32413e-05	0.000139127	0.00023713	384	3.83403e-05	4.27141e-06	3.10588e-05	3.53302e-05	384	4.1506e-06
385	0.000243626	6.02828e-05	0.000138006	0.000232716	384.5	3.77164e-05	4.05343e-06	3.08096e-05	3.4863e-05	384.5	3.72017e-06
385.5	0.000242098	5.72371e-05	0.000136924	0.000228266	385	3.77879e-05	3.83412e-06	3.05691e-05	3.44033e-05	385	3.83884e-06
386	0.000240068	5.41573e-05	0.000135878	0.00022383	385.5	3.73055e-05	3.61755e-06	3.03368e-05	3.39544e-05	385.5	3.45385e-06
386.5	0.000237826	5.11003e-05	0.000134865	0.000219461	386	3.70784e-05	3.40767e-06	3.01122e-05	3.35198e-05	386	2.71403e-06
387	0.000234324	4.81229e-05	0.000133884	0.000215213	386.5	3.71626e-05	3.20813e-06	2.98945e-05	3.31027e-05	386.5	2.23107e-06
387.5	0.000231444	4.5278e-05	0.000132932	0.000211136	387	3.55703e-05	3.02202e-06	2.96836e-05	3.27056e-05	387	1.98174e-06
388	0.000229685	4.26118e-05	0.000132008	0.000207275	387.5	3.47144e-05	2.85171e-06	2.94788e-05	3.23305e-05	387.5	2.77922e-06
388.5	0.000226326	4.01606e-05	0.00013111	0.000203663	388	3.53672e-05	2.69873e-06	2.92798e-05	3.19786e-05	388	4.42354e-06
389	0.000224201	3.79499e-05	0.000130236	0.000200324	388.5	3.6174e-05	2.56378e-06	2.90864e-05	3.16502e-05	388.5	5.50798e-06
389.5	0.000221696	3.59927e-05	0.000129386	0.000197269	389	3.44796e-05	2.44673e-06	2.88982e-05	3.13449e-05	389	5.50566e-06
390	0.000219162	3.4291e-05	0.000128558	0.000194498	389.5	3.32483e-05	2.34675e-06	2.87149e-05	3.10616e-05	389.5	4.11324e-06
390.5	0.000215756	3.28362e-05	0.00012775	0.000192003	390	3.26202e-05	2.2624e-06	2.85362e-05	3.07986e-05	390	2.84532e-06
391	0.000213218	3.16113e-05	0.000126962	0.000189763	390.5	3.24687e-05	2.19182e-06	2.8362e-05	3.05538e-05	390.5	2.16878e-06
391.5	0.00021107	3.0593e-05	0.000126193	0.000187754	391	3.24245e-05	2.13284e-06	2.81919e-05	3.03247e-05	391	2.05073e-06
392	0.000208941	2.97538e-05	0.000125442	0.000185947	391.5	3.09204e-05	2.08314e-06	2.80258e-05	3.01089e-05	391.5	2.55685e-06
392.5	0.000205998	2.90639e-05	0.000124707	0.000184312	392	3.05495e-05	2.04031e-06	2.78635e-05	2.99038e-05	392	2.61534e-06
393	0.000204618	2.8493e-05	0.000123988	0.000182816	392.5	3.02773e-05	2.00198e-06	2.77046e-05	2.97066e-05	392.5	3.07784e-06
393.5	0.000201397	2.8011e-05	0.000123281	0.000181425	393	3.05805e-05	1.96586e-06	2.7549e-05	2.95149e-05	393	3.26378e-06
394	0.000198333	2.75894e-05	0.000122584	0.000180108	393.5	2.9558e-05	1.92977e-06	2.73961e-05	2.93259e-05	393.5	3.2514e-06
394.5	0.000194683	2.7201e-05	0.000121892	0.00017883	394	2.92955e-05	1.89166e-06	2.72454e-05	2.91371e-05	394	3.71341e-06
395	0.00019324	2.682e-05	0.000121197	0.000177554	394.5	2.86374e-05	1.84968e-06	2.70957e-05	2.89454e-05	394.5	3.89087e-06
395.5	0.000189864	2.64226e-05	0.000120483	0.000176238	395	2.85024e-05	1.80218e-06	2.69452e-05	2.87474e-05	395	4.75671e-06
396	0.000185146	2.59858e-05	0.00011973	0.00017483	395.5	2.7885e-05	1.74777e-06	2.67911e-05	2.85388e-05	395.5	4.81597e-06
396.5	0.000181662	2.54887e-05	0.000118906	0.000173266	396	2.80504e-05	1.68537e-06	2.66287e-05	2.83141e-05	396	3.86693e-06
397	0.000177366	2.49117e-05	0.000117965	0.000171465	396.5	2.61157e-05	1.61429e-06	2.64515e-05	2.80658e-05	396.5	3.23894e-06
397.5	0.000170835	2.42379e-05	0.000116845	0.000169329	397	2.57954e-05	1.53425e-06	2.62498e-05	2.7784e-05	397	2.77598e-06
398	0.000164999	2.34533e-05	0.000115466	0.000166738	397.5	2.55358e-05	1.44548e-06	2.60105e-05	2.7456e-05	397.5	2.57392e-06
398.5	0.000160311	2.25481e-05	0.000113735	0.000163556	398	2.44503e-05	1.34869e-06	2.57172e-05	2.70659e-05	398	2.10167e-06
399	0.000154008	2.15173e-05	0.00011155	0.000159641	398.5	2.33671e-05	1.24507e-06	2.53502e-05	2.65952e-05	398.5	2.33961e-06
399.5	0.000146438	2.0362e-05	0.000108806	0.000154858	399	2.36924e-05	1.13626e-06	2.48878e-05	2.60241e-05	399	2.63636e-06
400	0.000139068	1.90894e-05	0.000105415	0.000149095	399.5	2.33226e-05	1.02425e-06	2.43086e-05	2.53328e-05	399.5	2.09524e-06
400.5	0.00013206	1.77136e-05	0.000101321	0.00014229	400	2.28818e-05	9.11268e-07	2.35939e-05	2.45052e-05	400	1.46597e-06
401	0.000125612	1.62547e-05	9.65093e-05	0.000134445	400.5	2.08809e-05	7.99621e-07	2.27317e-05	2.35313e-05	400.5	1.87392e-06
401.5	0.000118162	1.47381e-05	9.10278e-05	0.00012565	401	1.96966e-05	6.91566e-07	2.17193e-05	2.24109e-05	401	2.02339e-06
402	0.0001085	1.31933e-05	8.49857e-05	0.000116078	401.5	1.80989e-05	5.89154e-07	2.05666e-05	2.11558e-05	401.5	1.11531e-06
402.5	0.000100722	1.16518e-05	7.85514e-05	0.000105987	402	1.71618e-05	4.94115e-07	1.92965e-05	1.97906e-05	402	3.2289e-07
403	9.16e-05	1.01452e-05	7.19381e-05	9.56911e-05	402.5	1.58825e-05	4.07766e-07	1.79442e-05	1.83519e-05	402.5	5.78432e-07
403.5	8.53e-05	8.70335e-06	6.5382e-05	8.55363e-05	403	1.42306e-05	3.3096e-07	1.65544e-05	1.68854e-05	403	3.04915e-07
404	8.1e-05	7.35216e-06	5.91156e-05	7.58582e-05	403.5	1.39761e-05	2.64084e-07	1.51767e-05	1.54408e-05	403.5	5.45254e-08
404.5	7.72e-05	6.11248e-06	5.33421e-05	6.69487e-05	404	1.20286e-05	2.07082e-07	1.38597e-05	1.40667e-05	404	-7.60352e-08
405	7.38e-05	4.99902e-06	4.82151e-05	5.90271e-05	404.5	1.11362e-05	1.59525e-07	1.2646e-05	1.28055e-05	404.5	-6.88573e-07
405.5	7.06e-05	4.02e-06	4.38264e-05	5.22242e-05	405	1.0161e-05	1.20688e-07	1.15677e-05	1.16884e-05	405	-9.46157e-07
406	6.87e-05	3.17739e-06	4.02043e-05	4.65797e-05	405.5	9.59343e-06	8.9645e-08	1.06442e-05	1.07339e-05	405.5	-5.55865e-07
406.5	6.77e-05	2.46753e-06	3.73207e-05	4.20523e-05	406	8.22566e-06	6.53591e-08	9.8814e-06	9.94676e-06	406	-8.60201e-08
407	6.6e-05	1.88217e-06	3.51042e-05	3.85387e-05	406.5	9.53944e-06	4.67629e-08	9.27331e-06	9.32007e-06	406.5	-1.09214e-07
407.5	6.53e-05	1.40972e-06	3.34568e-05	3.58966e-05	407	9.43126e-06	3.28263e-08	8.80502e-06	8.83785e-06	407	-6.29821e-07
408	6.37e-05	1.0365e-06	3.22701e-05	3.39677e-05	407.5	9.63439e-06	2.2604e-08	8.45602e-06	8.47862e-06	407.5	-9.23431e-07
408.5	6.26e-05	7.4794e-07	3.14381e-05	3.25963e-05	408	8.56106e-06	1.52657e-08	8.20355e-06	8.21882e-06	408	-2.75472e-07
409	6.18e-05	5.29574e-07	3.08665e-05	3.16422e-05	408.5	9.64066e-06	1.01099e-08	8.02544e-06	8.03555e-06	408.5	5.03546e-07
409.5	6.03e-05	3.67844e-07	3.04778e-05	3.09882e-05	409	8.22881e-06	6.56468e-09	7.90193e-06	7.9085e-06	409	1.53358e-06
410	6.07e-05	2.50612e-07	3.02118e-05	3.05421e-05	409.5	8.03456e-06	4.17889e-09	7.81675e-06	7.82093e-06	409.5	1.89802e-06
410.5	6.02e-05	1.67443e-07	3.00247e-05	3.02352e-05	410	9.11116e-06	2.60758e-09	7.75731e-06	7.75992e-06	410	1.92438e-06
411	6.05e-05	1.09698e-07	2.98864e-05	3.00185e-05	410.5	8.6779e-06	1.59476e-09	7.71443e-06	7.71603e-06	410.5	1.43023e-06
411.5	5.99e-05	7.04594e-08	2.9777e-05	2.98587e-05	411	7.47452e-06	9.55853e-10	7.6818e-06	7.68275e-06	411	1.39709e-06
412	5.9e-05	4.4364e-08	2.96841e-05	2.9734e-05	411.5	9.22496e-06	5.61416e-10	7.65525e-06	7.65581e-06	411.5	1.54308e-06
412.5	5.69e-05	2.73795e-08	2.96006e-05	2.96305e-05	412	1.01308e-05	3.23103e-10	7.63221e-06	7.63253e-06	412	1.78603e-06
413	5.56e-05	1.65608e-08	2.9522e-05	2.95398e-05	412.5	8.83823e-06	1.8219e-10	7.61113e-06	7.61131e-06	412.5	1.81344e-06
413.5	5.61e-05	9.81641e-09	2.94463e-05	2.94566e-05	413	7.69638e-06	1.00648e-10	7.59114e-06	7.59124e-06	413	1.19857e-06
414	5.51e-05	5.70172e-09	2.93722e-05	2.93781e-05	413.5	8.06553e-06	5.44696e-11	7.57175e-06	7.57181e-06	413.5	3.60691e-07
414.5	5.51e-05	3.24492e-09	2.9299e-05	2.93023e-05	414	7.36042e-06	2.88765e-11	7.55273e-06	7.55275e-06	414	2.7066e-07
415	5.58e-05	1.80932e-09	2.92265e-05	2.92284e-05	414.5	8.01009e-06	1.49952e-11	7.53393e-06	7.53395e-06	414.5	2.40853e-07
415.5	5.35e-05	9.88352e-10	2.91547e-05	2.91557e-05	415	8.17521e-06	7.62705e-12	7.51531e-06	7.51532e-06	415	3.74874e-07
416	5.33e-05	5.28889e-10	2.90833e-05	2.90838e-05	415.5	8.16678e-06	3.79956e-12	7.49683e-06	7.49683e-06	415.5	1.70396e-06
416.5	5.37e-05	2.77235e-10	2.90123e-05	2.90126e-05	416	6.03467e-06	1.85381e-12	7.47848e-06	7.47848e-06	416	2.18851e-06
417	5.21e-05	1.42345e-10	2.89419e-05	2.8942e-05	416.5	5.35869e-06	8.85794e-13	7.46024e-06	7.46024e-06	416.5	1.54973e-06
417.5	5.14e-05	7.15846e-11	2.88719e-05	2.88719e-05	417	6.70908e-06	4.14495e-13	7.44213e-06	7.44213e-06	417	1.27841e-06
418	5.04e-05	3.52586e-11	2.88023e-05	2.88023e-05	417.5	7.38704e-06	1.89937e-13	7.42413e-06	7.42413e-06	417.5	2.01873e-06
418.5	5.01e-05	1.70082e-11	2.87332e-05	2.87333e-05	418	6.80989e-06	8.52295e-14	7.40625e-06	7.40625e-06	418	2.10364e-06
419	4.92e-05	8.03489e-12	2.86646e-05	2.86647e-05	418.5	6.67215e-06	3.74494e-14	7.3885e-06	7.3885e-06	418.5	1.85075e-06
419.5	4.92e-05	3.71721e-12	2.85966e-05	2.85966e-05	419	6.36165e-06	1.61125e-14	7.37087e-06	7.37087e-06	419	1.70021e-06
420	4.84e-05	1.68404e-12	2.8529e-05	2.8529e-05	419.5	6.04147e-06	6.78783e-15	7.35337e-06	7.35337e-06	419.5	1.57749e-06
420.5	4.77e-05	7.47088e-13	2.84619e-05	2.84619e-05	420	6.5514e-06	2.79987e-15	7.336e-06	7.336e-06	420	1.40638e-06
421	4.63e-05	3.24536e-13	2.83954e-05	2.83954e-05	420.5	6.32689e-06	1.13077e-15	7.31877e-06	7.31877e-06	420.5	2.34931e-06
421.5	4.63e-05	1.38043e-13	2.83293e-05	2.83293e-05	421	6.72982e-06	4.47123e-16	7.30166e-06	7.30166e-06	421	3.0789e-06
422	4.69e-05	5.74924e-14	2.82636e-05	2.82636e-05	421.5	6.05574e-06	1.73097e-16	7.28468e-06	7.28468e-06	421.5	2.58915e-06
422.5	4.58e-05	2.34447e-14	2.8198e-05	2.8198e-05	422	6.48573e-06	6.5605e-17	7.26778e-06	7.26778e-06	422	2.18823e-06
423	4.39e-05	9.36059e-15	2.81322e-05	2.81322e-05	422.5	5.857e-06	2.43427e-17	7.25093e-06	7.25093e-06	422.5	1.38296e-06
423.5	4.37e-05	3.65913e-15	2.80652e-05	2.80652e-05	423	4.82946e-06	8.84144e-18	7.234e-06	7.234e-06	423	1.26919e-06
424	4.31e-05	1.40044e-15	2.79957e-05	2.79957e-05	423.5	5.58281e-06	3.14241e-18	7.21679e-06	7.21679e-06	423.5	8.75443e-07
424.5	4.29e-05	5.24766e-16	2.7921e-05	2.7921e-05	424	6.59067e-06	1.09487e-18	7.19891e-06	7.19891e-06	424	6.69352e-07
425	4.28e-05	1.92476e-16	2.78367e-05	2.78367e-05	424.5	5.95072e-06	3.69353e-19	7.17969e-06	7.17969e-06	424.5	3.96784e-07
425.5	4.22e-05	6.91809e-17	2.77361e-05	2.77361e-05	425	6.35146e-06	1.23335e-19	7.15803e-06	7.15803e-06	425	4.01698e-07
426	4.07e-05	2.42682e-17	2.76088e-05	2.76088e-05	425.5	5.80924e-06	3.71937e-20	7.13217e-06	7.13217e-06	425.5	8.26595e-07
426.5	4.06e-05	8.3404e-18	2.74399e-05	2.74399e-05	426	5.53072e-06	8.5264e-21	7.09943e-06	7.09943e-06	426	1.0032e-06
427	4.07e-05	2.82451e-18	2.72091e-05	2.72091e-05	426.5	4.97299e-06	-5.14353e-22	7.05599e-06	7.05599e-06	426.5	1.00772e-06
427.5	3.9e-05	9.1897e-19	2.68905e-05	2.68905e-05	427	4.29165e-06	-1.02185e-22	6.99664e-06	6.99664e-06	427	1.18936e-06
428	3.9e-05	2.97488e-19	2.6453e-05	2.6453e-05	427.5	5.02901e-06	-3.92168e-21	6.91471e-06	6.91471e-06	427.5	9.06699e-07
428.5	3.8e-05	6.55188e-20	2.58621e-05	2.58621e-05	428	4.36015e-06	-2.9632e-21	6.80221e-06	6.80221e-06	428	6.68429e-07
429	3.7e-05	3.24828e-20	2.50834e-05	2.50834e-05	428.5	5.23673e-06	-5.4082e-21	6.65028e-06	6.65028e-06	428.5	1.21432e-07
429.5	3.64e-05	-1.68311e-20	2.40864e-05	2.40864e-05	429	5.48736e-06	-6.70461e-21	6.45002e-06	6.45002e-06	429	-4.30286e-07
430	3.54e-05	-2.24036e-20	2.28505e-05	2.28505e-05	429.5	5.28772e-06	-3.8575e-21	6.19365e-06	6.19365e-06	429.5	-7.74491e-07
430.5	3.45e-05	8.53877e-21	2.137e-05	2.137e-05	430	5.18642e-06	3.5601e-22	5.87584e-06	5.87584e-06	430	-5.7293e-09
431	3.21e-05	-2.79122e-21	1.96583e-05	1.96583e-05	430.5	4.4313e-06	-2.75692e-21	5.49514e-06	5.49514e-06	430.5	1.0047e-06
431.5	3.04e-05	-1.11849e-20	1.775e-05	1.775e-05	431	4.87602e-06	-7.55877e-21	5.055e-06	5.055e-06	431	1.40719e-06
432	2.71e-05	5.42052e-20	1.56995e-05	1.56995e-05	431.5	4.87467e-06	-2.74213e-21	4.5643e-06	4.5643e-06	431.5	1.40951e-06
432.5	2.36e-05	2.64835e-20	1.35765e-05	1.35765e-05	432	4.77351e-06	-7.01211e-21	4.03701e-06	4.03701e-06	432	1.27754e-06
433	1.89e-05	-7.03821e-21	1.14594e-05	1.14594e-05	432.5	3.16003e-06	-1.10031e-21	3.4911e-06	3.4911e-06	432.5	1.25431e-06
433.5	1.61e-05	7.82832e-21	9.42604e-06	9.42604e-06	433	2.11717e-06	-2.59351e-21	2.9467e-06	2.9467e-06	433	6.29845e-07
434	1.48e-05	6.7734e-20	7.54552e-06	7.54552e-06	433.5	3.32208e-06	3.65555e-22	2.42384e-06	2.42384e-06	433.5	-2.00203e-08
434.5	1.2e-05	1.02823e-20	5.8709e-06	5.8709e-06	434	3.82244e-06	-3.7634e-21	1.94028e-06	1.94028e-06	434	-1.84992e-07
435	9.91e-06	-7.40401e-20	4.4351e-06	4.4351e-06	434.5	4.80068e-07	-4.82517e-21	1.50966e-06	1.50966e-06	434.5	-4.54602e-07
435.5	9.15e-06	4.87481e-20	3.24989e-06	3.24989e-06	435	1.24282e-06	-4.16446e-21	1.14045e-06	1.14045e-06	435	-6.30158e-07
436	6.8e-06	-1.89396e-20	2.308e-06	2.308e-06	435.5	1.50932e-06	-1.63516e-21	8.35685e-07	8.35685e-07	435.5	-2.85686e-07
436.5	6.7e-06	6.52268e-20	1.5874e-06	1.5874e-06	436	1.53105e-06	-2.51015e-21	5.93485e-07	5.93485e-07	436	1.37853e-07
437	6.55e-06	-8.59923e-21	1.05667e-06	1.05667e-06	436.5	1.9441e-06	-4.05509e-21	4.08188e-07	4.08188e-07	436.5	-1.03243e-07
437.5	6e-06	-2.77125e-22	6.80377e-07	6.80377e-07	437	1.20929e-06	-5.63534e-21	2.71714e-07	2.71714e-07	437	-7.82131e-07
438	4.07e-06	2.33031e-20	4.23547e-07	4.23547e-07	437.5	6.84912e-07	-1.42551e-22	1.74954e-07	1.74954e-07	437.5	-1.28875e-06
438.5	2.88e-06	-6.69674e-21	2.54805e-07	2.54805e-07	438	5.20836e-07	1.79359e-21	1.08912e-07	1.08912e-07	438	-1.24982e-06
439	3.75e-06	-2.96249e-20	1.48081e-07	1.48081e-07	438.5	1.0249e-06	-3.23563e-21	6.5521e-08	6.5521e-08	438.5	-4.42737e-07
439.5	3.88e-06	1.14346e-20	8.31055e-08	8.31055e-08	439	1.79479e-06	-1.31413e-21	3.80778e-08	3.80778e-08	439	-1.30545e-06
440	3.18e-06	-3.06356e-20	4.50266e-08	4.50266e-08	439.5	-2.55992e-07	-2.11512e-21	2.13699e-08	2.13699e-08	439.5	-2.7446e-06
440.5	2.78e-06	-2.06848e-20	2.35451e-08	2.35451e-08	440	5.68485e-07	-3.36917e-21	1.15782e-08	1.15782e-08	440	-3.25094e-06
441	2.74e-06	3.40263e-21	1.18802e-08	1.18802e-08	440.5	4.69595e-07	-9.87397e-21	6.05443e-09	6.05443e-09	440.5	-2.74731e-06
441.5	3.37e-06	8.48851e-21	5.78285e-09	5.78285e-09	441	-8.57283e-08	-3.577e-21	3.05489e-09	3.05489e-09	441	-1.50419e-06
442	1.53e-06	-3.95098e-20	2.71504e-09	2.71504e-09	441.5	6.39042e-07	-4.13371e-21	1.48701e-09	1.48701e-09	441.5	-2.25204e-07
442.5	1.61e-06	-3.15211e-20	1.22928e-09	1.22928e-09	442	2.30018e-07	-2.63678e-21	6.9815e-10	6.9815e-10	442	3.53784e-07
443	1.99e-06	7.13921e-21	5.36663e-10	5.36663e-10	442.5	-2.23748e-08	-1.56619e-21	3.161e-10	3.161e-10	442.5	7.03746e-07
443.5	1.97e-06	-1.64494e-20	2.25873e-10	2.25873e-10	443	9.20759e-07	-2.55986e-21	1.37998e-10	1.37998e-10	443	3.81217e-07
444	1.62e-06	1.30675e-21	9.16406e-11	9.16406e-11	443.5	2.21476e-06	-6.57608e-22	5.80814e-11	5.80814e-11	443.5	3.40107e-07
444.5	1.16e-06	3.77024e-20	3.58361e-11	3.58361e-11	444	7.06196e-07	-1.95354e-21	2.35646e-11	2.35646e-11	444	9.35421e-07
445	1.02e-06	9.68038e-21	1.35057e-11	1.35057e-11	444.5	-1.34048e-07	1.06096e-21	9.21494e-12	9.21494e-12	444.5	1.30583e-06
445.5	3.03e-07	-6.0521e-20	4.90497e-12	4.90497e-12	445	4.08504e-07	1.04447e-21	3.47287e-12	3.47287e-12	445	1.23274e-06
446	1.66e-06	-2.77958e-20	1.71648e-12	1.71648e-12	445.5	2.69063e-07	1.45192e-21	1.26127e-12	1.26127e-12	445.5	1.55033e-06
446.5	2.16e-06	-3.34827e-20	5.78754e-13	5.78754e-13	446	3.18678e-07	1.2668e-21	4.41379e-13	4.41379e-13	446	1.68282e-06
447	2.04e-06	8.1094e-21	1.88003e-13	1.88003e-13	446.5	5.62797e-07	1.26133e-21	1.48821e-13	1.48821e-13	446.5	2.11912e-06
447.5	1.55e-06	-2.70313e-20	5.88336e-14	5.88335e-14	447	4.05785e-07	1.0843e-21	4.83434e-14	4.83434e-14	447	2.29999e-06
448	1.86e-06	-2.97345e-20	1.77356e-14	1.77356e-14	447.5	9.52852e-07	-1.01877e-21	1.51285e-14	1.51285e-14	447.5	1.01213e-06
448.5	4.65e-08	2.70313e-20	5.14993e-15	5.14996e-15	448	1.12053e-06	-1.04648e-21	4.56055e-15	4.56055e-15	448	-2.355e-07
449	1.63e-06	5.40627e-21	1.44037e-15	1.44037e-15	448.5	1.04634e-06	-9.02085e-22	1.32425e-15	1.32425e-15	448.5	-7.37025e-07
449.5	1.59e-06	1.62188e-20	3.88018e-16	3.88038e-16	449	5.99908e-07	-1.31429e-21	3.70374e-16	3.70373e-16	449	-1.71071e-06
450	1.52e-06	6.48752e-20	1.00639e-16	1.00699e-16	449.5	-1.04098e-06	-1.90511e-21	9.97678e-17	9.97659e-17	449.5	-2.09126e-06
450.5	1.8e-06	-5.94689e-20	2.51285e-17	2.50601e-17	450	2.49423e-07	-5.22793e-22	2.5882e-17	2.58815e-17	450	-1.64226e-06
451	2.55e-08	-2.16251e-20	6.10142e-18	6.08941e-18	450.5	-1.7972e-07	-3.25599e-21	6.46581e-18	6.46255e-18	450.5	-6.5691e-07
451.5	4.44e-07	-2.70313e-20	1.43629e-18	1.4158e-18	451	8.64706e-07	-6.97542e-21	1.5533e-18	1.54632e-18	451	4.58716e-07
452	2.56e-07	-1.62188e-20	3.32822e-19	3.20381e-19	451.5	7.37177e-07	-3.85034e-21	3.57995e-19	3.54144e-19	451.5	1.2779e-06
452.5	5.18e-07	-3.78439e-20	6.87974e-20	3.02912e-20	452	-3.27497e-07	-3.97237e-22	7.73196e-20	7.69224e-20	452	1.36539e-06
453	1.63e-06	-4.86564e-20	5.08386e-20	1.45313e-20	452.5	2.51195e-07	-4.52789e-21	1.08832e-20	6.35527e-21	452.5	1.00982e-06
453.5	5.01e-07	-4.32501e-20	-2.37267e-21	-4.932e-20	453	1.03911e-06	-5.38618e-21	2.33715e-22	-5.15247e-21	453	7.09327e-07
454	-9.16e-07	5.40627e-21	1.84459e-20	2.19701e-20	453.5	9.33045e-07	4.98206e-22	3.08488e-21	3.58308e-21	453.5	8.29023e-08
454.5	-7.89e-07	3.24376e-20	3.12433e-20	6.8353e-20	454	7.10259e-07	-3.17819e-21	-1.17096e-21	-4.34915e-21	454	-3.61175e-07
455	3.02e-07	-5.40627e-20	1.53969e-20	-3.61774e-20	454.5	3.08306e-07	1.42582e-21	-4.4035e-23	1.38179e-21	454.5	-5.7708e-07
455.5	9.99e-07	-1.62188e-20	2.42111e-20	1.14978e-20	455	9.39352e-07	2.98202e-21	2.74324e-21	5.72525e-21	455	-5.59306e-07
456	1.22e-06	-2.16251e-20	4.03131e-20	2.60573e-20	455.5	-7.28075e-08	1.80251e-21	-6.35515e-21	-4.55264e-21	455.5	-8.15041e-07
456.5	1.07e-06	-4.32501e-20	-1.6628e-20	-6.18457e-20	456	-4.81979e-07	-3.23977e-21	-3.62676e-23	-3.27603e-21	456	-5.25323e-07
457	1.48e-06	-1.62188e-20	-1.35132e-20	-3.3941e-20	456.5	-2.03974e-07	-3.28232e-21	9.62648e-22	-2.31967e-21	456.5	-3.88126e-07
457.5	2.16e-06	5.40627e-21	4.38861e-20	5.6456e-20	457	-4.31946e-07	-5.08281e-21	8.38026e-22	-4.24479e-21	457	-2.95511e-07
458	1.37e-06	1.62188e-20	2.40855e-20	4.22444e-20	457.5	1.32752e-07	-2.97825e-21	-1.82674e-21	-4.80499e-21	457.5	8.77458e-07
458.5	1.86e-06	0	2.46992e-20	3.09778e-20	458	1.9905e-07	-5.64418e-22	-3.06082e-21	-3.62523e-21	458	2.33442e-06
459	1.41e-06	0	3.36056e-20	4.00615e-20	458.5	8.87885e-07	5.0771e-23	-2.20925e-22	-1.70154e-22	458.5	2.68188e-06
459.5	-2.99e-07	-2.16251e-20	1.20001e-20	-1.17389e-20	459	3.98731e-07	-3.27707e-21	-4.69141e-21	-7.96848e-21	459	1.93011e-06
460	1.04e-06	0	-9.24926e-21	-1.34108e-20	459.5	1.10472e-06	-2.31014e-21	7.72115e-22	-1.53802e-21	459.5	1.15075e-06
460.5	1.19e-06	0	-3.98091e-21	-5.19489e-21	460	2.1305e-07	-1.96558e-21	2.32436e-21	3.58784e-22	460	9.38679e-07
461	3.07e-07	-2.16251e-20	1.15428e-20	-7.77376e-21	460.5	3.88111e-07	2.13913e-21	1.39739e-21	3.53651e-21	460.5	7.95585e-07
461.5	1.13e-06	1.08125e-20	1.415e-20	2.74939e-20	461	-2.85616e-07	-1.85064e-21	3.10555e-21	1.25491e-21	461	2.52149e-07
462	1.78e-06	1.08125e-20	-9.39426e-21	-5.27949e-21	461.5	5.35438e-08	-1.17918e-21	2.38288e-21	1.20371e-21	461.5	2.1583e-07
462.5	1.25e-06	3.24376e-20	-1.25963e-21	2.78461e-20	462	3.48777e-07	-5.0789e-21	-1.61015e-21	-6.68904e-21	462	4.82593e-07
463	8.03e-07	1.08125e-20	3.96778e-20	5.93122e-20	462.5	-9.57323e-07	-4.67334e-21	8.61327e-22	-3.81201e-21	462.5	1.24949e-06
463.5	8.33e-07	4.32501e-20	1.24005e-20	5.68699e-20	463	7.11391e-07	-3.18149e-22	-3.36757e-21	-3.68572e-21	463	1.76389e-06
464	4.52e-07	4.32501e-20	2.84331e-20	7.68591e-20	463.5	5.92425e-07	-2.01889e-21	4.12488e-21	2.10598e-21	463.5	1.76563e-06
464.5	2.92e-07	3.24376e-20	3.35854e-20	6.8385e-20	464	-3.51612e-07	-1.15952e-21	-1.64148e-21	-2.80099e-21	464	1.22879e-06
465	-2.7e-07	0	-1.1555e-21	-4.39192e-21	464.5	2.61872e-07	-1.63553e-21	-3.03767e-21	-4.6732e-21	464.5	3.95825e-07
465.5	6.32e-07	0	3.61582e-21	3.11084e-21	465	-6.76798e-07	-9.59682e-22	6.18566e-22	-3.41117e-22	465	-6.71613e-07
466	1.22e-06	-2.16251e-20	1.38546e-20	-9.85615e-21	465.5	-8.52614e-07	-1.28833e-21	5.29494e-22	-7.58834e-22	465.5	-1.1266e-06
466.5	7.73e-07	2.16251e-20	2.58815e-20	5.36417e-20	466	-7.7236e-07	-1.6983e-21	-3.45327e-21	-5.15158e-21	466	-1.24955e-06
467	-5.89e-07	-1.08125e-20	5.53567e-20	5.36957e-20	466.5	2.95846e-08	-1.55231e-21	-1.20485e-21	-2.75716e-21	466.5	-1.27521e-06
467.5	4.57e-07	0	-4.61586e-21	-8.47993e-21	467	-4.68574e-07	-3.2407e-22	-4.66679e-22	-7.90749e-22	467	-1.08345e-06
468	-1.15e-06	4.32501e-20	4.17575e-21	4.85905e-20	467.5	-9.46344e-07	-1.03098e-21	-1.27616e-21	-2.30714e-21	467.5	-7.34928e-07
468.5	3.92e-07	-2.16251e-20	-6.308e-22	-2.40299e-20	468	-2.01657e-07	-1.65391e-22	2.15999e-21	1.9946e-21	468	-9.56561e-07
469	2.06e-06	2.16251e-20	2.20153e-20	5.08288e-20	468.5	1.8369e-06	2.31268e-21	-2.49465e-22	2.06322e-21	468.5	-1.43695e-06
469.5	1.33e-06	0	1.41836e-20	1.74591e-20	469	9.36749e-07	-2.56653e-21	-2.55378e-21	-5.12031e-21	469	-2.14476e-06
470	5.27e-07	2.16251e-20	6.56937e-21	2.66504e-20	469.5	1.1319e-06	-4.53566e-21	1.61617e-21	-2.91948e-21	469.5	-1.70852e-06
470.5	-7.41e-07	8.65003e-20	1.15453e-20	9.78971e-20	470	-3.87403e-07	1.85154e-21	1.18908e-21	3.04062e-21	470	-6.57111e-07
471	1.03e-06	2.16251e-20	3.1071e-21	2.30104e-20	470.5	-4.69233e-07	8.24333e-22	-3.39365e-22	4.84968e-22	470.5	-2.8449e-07
471.5	1.24e-06	2.16251e-20	-7.03226e-21	1.23487e-20	471	1.48661e-07	-4.85349e-21	-3.38254e-21	-8.23603e-21	471	-8.05893e-07
472	1.29e-06	4.32501e-20	-1.59738e-21	4.17409e-20	471.5	-4.31494e-07	4.72656e-23	2.1964e-21	2.24366e-21	471.5	-1.46378e-06
472.5	9.74e-07	-2.16251e-20	5.86877e-21	-1.75114e-20	472	-7.33829e-07	-6.62697e-22	-6.01435e-22	-1.26413e-21	472	-1.8655e-06
473	1.15e-06	-4.32501e-20	-2.80933e-20	-7.95215e-20	472.5	-1.32631e-06	-2.61066e-22	1.22827e-21	9.67209e-22	472.5	-2.1727e-06
473.5	3.88e-07	8.65003e-20	3.21179e-20	1.24077e-19	473	-6.46229e-07	1.48517e-21	-1.77405e-21	-2.8888e-22	473	-2.35927e-06
474	7.29e-07	4.32501e-20	2.47527e-20	7.20065e-20	473.5	1.33143e-08	-2.04726e-21	-4.4482e-22	-2.49208e-21	473.5	-2.08294e-06
474.5	4.01e-07	2.16251e-20	1.53018e-20	4.16524e-20	474	6.98218e-07	1.33773e-21	4.32629e-21	5.66401e-21	474	-2.05825e-06
475	-1.45e-07	-4.32501e-20	8.48382e-21	-3.11184e-20	474.5	-4.79683e-07	-1.30185e-21	3.9451e-21	2.64325e-21	474.5	-2.02738e-06
475.5	1.07e-06	8.65003e-20	-1.25717e-20	7.06083e-20	475	1.61026e-07	-3.41481e-22	2.33996e-21	1.99848e-21	475	-2.11304e-06
476	1.83e-07	4.32501e-20	-6.58103e-21	3.55703e-20	475.5	-4.86965e-07	5.93566e-22	1.19692e-21	1.79048e-21	475.5	-1.79983e-06
476.5	9.29e-08	2.16251e-20	9.22527e-22	2.11762e-20	476	-4.69617e-07	9.5988e-22	-1.70831e-21	-7.48433e-22	476	-1.33517e-06
477	-7.02e-07	4.32501e-20	-1.95141e-20	1.88282e-20	476.5	8.31156e-08	-2.35148e-21	-1.30975e-21	-3.66122e-21	476.5	-9.36e-07
477.5	-1.38e-06	6.48752e-20	9.4666e-21	7.68307e-20	477	3.24333e-07	-1.07133e-21	2.16821e-23	-1.04965e-21	477	-1.01127e-06
478	-1.54e-06	2.16251e-20	3.58372e-20	6.4888e-20	477.5	5.67287e-07	-1.79097e-21	-2.08017e-21	-3.87115e-21	477.5	-6.16065e-07
478.5	-1.66e-08	0	-7.0448e-21	-1.05564e-20	478	-1.4518e-07	-1.7347e-21	-8.65843e-22	-2.60054e-21	478	-3.14478e-07
479	7.32e-07	4.32501e-20	-1.40013e-20	2.52484e-20	478.5	4.70685e-07	-1.84502e-21	-2.47393e-21	-4.31894e-21	478.5	6.77373e-08
479.5	8.69e-07	2.16251e-20	-2.69245e-20	-1.25264e-20	479	9.47017e-07	-2.12081e-22	1.65375e-22	-4.67053e-23	479	-3.71866e-07
480	-8.67e-07	2.16251e-20	3.13547e-21	2.54364e-20	479.5	-8.49597e-08	-2.08182e-21	1.48106e-21	-6.00756e-22	479.5	-1.14889e-06
480.5	1.17e-07	6.48752e-20	1.75011e-20	8.57307e-20	480	-9.07762e-07	-1.46089e-21	2.35674e-22	-1.22522e-21	480	-1.10407e-06
481	4.76e-07	2.16251e-20	3.04858e-20	5.81861e-20	480.5	-3.32053e-07	-9.72527e-22	3.40875e-21	2.43623e-21	480.5	-3.24483e-08
481.5	-1.02e-06	6.48752e-20	2.77252e-21	6.61754e-20	481	1.05411e-06	-8.94914e-22	1.23603e-21	3.41118e-22	481	-1.11912e-07
482	-1.4e-07	4.32501e-20	-1.47838e-20	2.43657e-20	481.5	1.07916e-06	-3.58199e-21	1.30973e-21	-2.27226e-21	481.5	-1.45187e-06
482.5	2.4e-07	2.16251e-20	-3.40495e-20	-1.99175e-20	482	-2.88794e-07	-5.003e-22	2.57796e-21	2.07766e-21	482	-1.89582e-06
483	-6.27e-07	4.32501e-20	-2.663e-20	8.4222e-21	482.5	-1.4335e-07	8.16308e-22	-1.68003e-22	6.48304e-22	482.5	-7.77982e-07
483.5	6.06e-08	2.16251e-20	-2.20164e-20	-5.05775e-21	483	6.56456e-07	-9.60258e-22	-3.36346e-21	-4.32372e-21	483	1.42792e-07
484	-4.8e-07	0	3.84818e-20	4.54569e-20	483.5	-6.44521e-07	-8.529e-22	2.33613e-21	1.48323e-21	483.5	-1.45719e-07
484.5	3.52e-07	4.32501e-20	4.47172e-20	9.74409e-20	484	7.07057e-08	1.50251e-21	-1.07483e-21	4.2768e-22	484	-7.90374e-07
485	-1.6e-07	2.16251e-20	5.28987e-21	2.71221e-20	484.5	1.55267e-07	-1.89956e-21	-1.60626e-21	-3.50582e-21	484.5	-1.152e-06
485.5	-1.99e-07	6.48752e-20	1.01384e-20	7.28647e-20	485	-7.57243e-07	-5.5359e-21	-1.4731e-21	-7.009e-21	485	-1.44626e-06
486	-1.95e-07	4.32501e-20	2.90423e-20	7.69311e-20	485.5	6.32214e-07	1.37536e-21	1.10054e-21	2.4759e-21	485.5	-2.36766e-06
486.5	-2.88e-07	6.48752e-20	1.35446e-20	8.19572e-20	486	1.29905e-06	-1.32672e-21	-1.09055e-21	-2.41727e-21	486	-2.90946e-06
487	1.13e-06	-2.16251e-20	7.9171e-21	-1.25928e-20	486.5	9.91971e-07	4.96456e-21	7.22017e-23	5.03676e-21	486.5	6.11792e-07
487.5	4.31e-07	-2.16251e-20	-3.00437e-20	-5.77676e-20	487	-5.95998e-07	-7.14314e-22	-6.25382e-22	-1.3397e-21	487	4.12446e-06
488	6.46e-07	0	2.73393e-20	2.93527e-20	487.5	-2.18931e-07	-1.44328e-22	6.23651e-21	6.09218e-21	487.5	4.72373e-06
488.5	1.08e-06	0	3.6213e-20	4.3875e-20	488	7.03556e-08	2.3044e-21	2.68254e-21	4.98694e-21	488	3.68526e-06
489	2.31e-06	-2.16251e-20	1.64212e-20	-3.12281e-21	488.5	7.75365e-07	-1.32503e-22	-1.43152e-21	-1.56402e-21	488.5	2.05814e-06
489.5	1.01e-06	4.32501e-20	-2.37175e-20	1.08599e-20	489	4.61273e-07	-1.88637e-21	-8.62684e-22	-2.74906e-21	489	1.38904e-08
490	-6.73e-07	-2.16251e-20	4.64293e-21	-1.58285e-20	489.5	2.14831e-07	6.29506e-22	4.20082e-22	1.04959e-21	489.5	-2.00131e-06
					490	1.39468e-08	-7.28459e-22	1.67203e-21	9.43568e-22	490	-3.66874e-06
					490.5	1.35479e-07	-4.51946e-21	2.01753e-21	-2.50193e-21	490.5	-5.07188e-06
					491	-1.0846e-07	1.32905e-22	-2.73917e-21	-2.60626e-21	491	-3.27239e-06
					491.5	-5.6022e-07	1.30884e-21	2.4862e-21	3.79504e-21	491.5	-6.6853e-07
					492	6.67519e-07	1.52921e-21	1.83125e-21	3.36046e-21	492	3.37659e-07
					492.5	8.35878e-07	-7.03945e-22	2.1783e-21	1.47435e-21	492.5	-4.58293e-07
					493	-1.08397e-06	-2.01817e-21	2.82709e-21	8.08926e-22	493	-8.86544e-07
					493.5	-6.74194e-07	7.12533e-22	3.82684e-21	4.53937e-21	493.5	-8.40568e-07
					494	6.32426e-07	1.4698e-21	7.74183e-21	9.21163e-21	494	-1.39424e-06
					494.5	-2.49987e-07	-1.89156e-21	4.96576e-21	3.0742e-21	494.5	-1.43299e-06
					495	-8.13962e-07	7.98603e-22	3.44164e-21	4.24024e-21	495	-4.23388e-07
					495.5	-5.9001e-08	2.50085e-21	1.54768e-21	4.04853e-21	495.5	4.35244e-07
					496	-7.53338e-07	-1.81247e-21	4.89516e-21	3.08269e-21	496	2.98114e-07
					496.5	-5.41313e-07	3.4664e-21	1.46094e-21	4.92734e-21	496.5	-3.45941e-07
					497	-1.31036e-07	-2.7986e-21	2.49759e-21	-3.01013e-22	497	-2.68106e-07
					497.5	-1.28159e-06	1.02067e-21	2.85058e-21	3.87124e-21	497.5	4.7496e-07
					498	-2.64841e-07	1.69706e-21	1.94693e-21	3.64399e-21	498	1.27957e-06
					498.5	6.81378e-07	-1.65751e-21	3.48127e-21	1.82375e-21	498.5	1.76218e-06
					499	1.29525e-06	-9.17421e-22	2.6678e-21	1.75037e-21	499	1.58782e-06
					499.5	7.06497e-08	-1.7298e-21	-2.07036e-22	-1.93684e-21	499.5	1.14552e-06
					500	5.0487e-07	-2.39241e-22	7.57239e-21	7.33315e-21	500	1.08797e-06

[truncated: 27 more sheets: Figure 3c, Figure 4a, Figure 4b, Figure 4c, Figure 5, Suppl. Fig. 1, Suppl. Fig. 2, Suppl. Fig. 3, Suppl. Fig. 4, Suppl. Fig. 5, Suppl. Fig. 6, Suppl. Fig. 7, Suppl. Fig. 8, Suppl. Fig. 9, Suppl. Fig. 10, Suppl. Fig. 11, Suppl. Fig. 12, Suppl. Fig. 13, Suppl. Fig. 14, Suppl. Fig. 15 …]
